# Supplementary material for: Essential role of proline synthesis and the one-carbon metabolism pathways for systemic virulence of Streptococcus pneumoniae
Source: mBio. 2024 Oct 18;15(11):e01758-24. doi: 10.1128/mbio.01758-24 (PMC11559097; doi:10.1128/mbio.01758-24)
Supplement: Data Set S1 — Metabolomics data for 519-43. [file mbio.01758-24-s0004.csv]

Sample ID	Component Name	Area
Cells - 519-43 A	5-Methyl-THF	N/A
Cells - 519-43 B	5-Methyl-THF	N/A
Cells - 519-43 C	5-Methyl-THF	N/A
Cells - fhsKO in 519-43 A	5-Methyl-THF	N/A
Cells - fhsKO in 519-43 B	5-Methyl-THF	N/A
Cells - fhsKO in 519-43 C	5-Methyl-THF	N/A
Cells - 519-43 A	7,8-Dihyrofolate	N/A
Cells - 519-43 B	7,8-Dihyrofolate	N/A
Cells - 519-43 C	7,8-Dihyrofolate	N/A
Cells - fhsKO in 519-43 A	7,8-Dihyrofolate	N/A
Cells - fhsKO in 519-43 B	7,8-Dihyrofolate	N/A
Cells - fhsKO in 519-43 C	7,8-Dihyrofolate	N/A
Cells - 519-43 A	Agmatine	N/A
Cells - 519-43 B	Agmatine	N/A
Cells - 519-43 C	Agmatine	N/A
Cells - fhsKO in 519-43 A	Agmatine	N/A
Cells - fhsKO in 519-43 B	Agmatine	N/A
Cells - fhsKO in 519-43 C	Agmatine	N/A
Cells - 519-43 A	Alanine	27272
Cells - 519-43 B	Alanine	29879
Cells - 519-43 C	Alanine	28834
Cells - fhsKO in 519-43 A	Alanine	44741
Cells - fhsKO in 519-43 B	Alanine	46766
Cells - fhsKO in 519-43 C	Alanine	44294
Cells - 519-43 A	Aminolevulinic	N/A
Cells - 519-43 B	Aminolevulinic	N/A
Cells - 519-43 C	Aminolevulinic	N/A
Cells - fhsKO in 519-43 A	Aminolevulinic	N/A
Cells - fhsKO in 519-43 B	Aminolevulinic	N/A
Cells - fhsKO in 519-43 C	Aminolevulinic	N/A
Cells - 519-43 A	Arginine	153080
Cells - 519-43 B	Arginine	151706
Cells - 519-43 C	Arginine	137577
Cells - fhsKO in 519-43 A	Arginine	159769
Cells - fhsKO in 519-43 B	Arginine	161640
Cells - fhsKO in 519-43 C	Arginine	174425
Cells - 519-43 A	Argininosuccinate	N/A
Cells - 519-43 B	Argininosuccinate	N/A
Cells - 519-43 C	Argininosuccinate	N/A
Cells - fhsKO in 519-43 A	Argininosuccinate	N/A
Cells - fhsKO in 519-43 B	Argininosuccinate	N/A
Cells - fhsKO in 519-43 C	Argininosuccinate	N/A
Cells - 519-43 A	Asparagine	15327
Cells - 519-43 B	Asparagine	14185
Cells - 519-43 C	Asparagine	15937
Cells - fhsKO in 519-43 A	Asparagine	21052
Cells - fhsKO in 519-43 B	Asparagine	19567
Cells - fhsKO in 519-43 C	Asparagine	21209
Cells - 519-43 A	Aspartate	70258
Cells - 519-43 B	Aspartate	83044
Cells - 519-43 C	Aspartate	63728
Cells - fhsKO in 519-43 A	Aspartate	117433
Cells - fhsKO in 519-43 B	Aspartate	96341
Cells - fhsKO in 519-43 C	Aspartate	100810
Cells - 519-43 A	Biotin	N/A
Cells - 519-43 B	Biotin	N/A
Cells - 519-43 C	Biotin	N/A
Cells - fhsKO in 519-43 A	Biotin	N/A
Cells - fhsKO in 519-43 B	Biotin	N/A
Cells - fhsKO in 519-43 C	Biotin	N/A
Cells - 519-43 A	Carnitine	N/A
Cells - 519-43 B	Carnitine	N/A
Cells - 519-43 C	Carnitine	N/A
Cells - fhsKO in 519-43 A	Carnitine	N/A
Cells - fhsKO in 519-43 B	Carnitine	N/A
Cells - fhsKO in 519-43 C	Carnitine	N/A
Cells - 519-43 A	Choline	1532838
Cells - 519-43 B	Choline	1421932
Cells - 519-43 C	Choline	1408976
Cells - fhsKO in 519-43 A	Choline	1373605
Cells - fhsKO in 519-43 B	Choline	1494648
Cells - fhsKO in 519-43 C	Choline	1290962
Cells - 519-43 A	Creatine	N/A
Cells - 519-43 B	Creatine	N/A
Cells - 519-43 C	Creatine	N/A
Cells - fhsKO in 519-43 A	Creatine	N/A
Cells - fhsKO in 519-43 B	Creatine	N/A
Cells - fhsKO in 519-43 C	Creatine	N/A
Cells - 519-43 A	Creatinine	N/A
Cells - 519-43 B	Creatinine	N/A
Cells - 519-43 C	Creatinine	N/A
Cells - fhsKO in 519-43 A	Creatinine	N/A
Cells - fhsKO in 519-43 B	Creatinine	N/A
Cells - fhsKO in 519-43 C	Creatinine	N/A
Cells - 519-43 A	Cysteine	N/A
Cells - 519-43 B	Cysteine	N/A
Cells - 519-43 C	Cysteine	N/A
Cells - fhsKO in 519-43 A	Cysteine	N/A
Cells - fhsKO in 519-43 B	Cysteine	N/A
Cells - fhsKO in 519-43 C	Cysteine	N/A
Cells - 519-43 A	D3-Creatinine	N/A
Cells - 519-43 B	D3-Creatinine	N/A
Cells - 519-43 C	D3-Creatinine	N/A
Cells - fhsKO in 519-43 A	D3-Creatinine	N/A
Cells - fhsKO in 519-43 B	D3-Creatinine	N/A
Cells - fhsKO in 519-43 C	D3-Creatinine	N/A
Cells - 519-43 A	Folate	N/A
Cells - 519-43 B	Folate	N/A
Cells - 519-43 C	Folate	N/A
Cells - fhsKO in 519-43 A	Folate	N/A
Cells - fhsKO in 519-43 B	Folate	N/A
Cells - fhsKO in 519-43 C	Folate	N/A
Cells - 519-43 A	GABA	N/A
Cells - 519-43 B	GABA	N/A
Cells - 519-43 C	GABA	N/A
Cells - fhsKO in 519-43 A	GABA	N/A
Cells - fhsKO in 519-43 B	GABA	N/A
Cells - fhsKO in 519-43 C	GABA	N/A
Cells - 519-43 A	Glucosamine	N/A
Cells - 519-43 B	Glucosamine	N/A
Cells - 519-43 C	Glucosamine	N/A
Cells - fhsKO in 519-43 A	Glucosamine	N/A
Cells - fhsKO in 519-43 B	Glucosamine	N/A
Cells - fhsKO in 519-43 C	Glucosamine	N/A
Cells - 519-43 A	Glutamate	216085
Cells - 519-43 B	Glutamate	213333
Cells - 519-43 C	Glutamate	198764
Cells - fhsKO in 519-43 A	Glutamate	308273
Cells - fhsKO in 519-43 B	Glutamate	295713
Cells - fhsKO in 519-43 C	Glutamate	295041
Cells - 519-43 A	Glutamine	123224
Cells - 519-43 B	Glutamine	113329
Cells - 519-43 C	Glutamine	123391
Cells - fhsKO in 519-43 A	Glutamine	166014
Cells - fhsKO in 519-43 B	Glutamine	146682
Cells - fhsKO in 519-43 C	Glutamine	139772
Cells - 519-43 A	Glycine	N/A
Cells - 519-43 B	Glycine	N/A
Cells - 519-43 C	Glycine	N/A
Cells - fhsKO in 519-43 A	Glycine	N/A
Cells - fhsKO in 519-43 B	Glycine	N/A
Cells - fhsKO in 519-43 C	Glycine	N/A
Cells - 519-43 A	Histidine	273268
Cells - 519-43 B	Histidine	241074
Cells - 519-43 C	Histidine	259916
Cells - fhsKO in 519-43 A	Histidine	304109
Cells - fhsKO in 519-43 B	Histidine	257986
Cells - fhsKO in 519-43 C	Histidine	264394
Cells - 519-43 A	Homocysteine	N/A
Cells - 519-43 B	Homocysteine	N/A
Cells - 519-43 C	Homocysteine	N/A
Cells - fhsKO in 519-43 A	Homocysteine	N/A
Cells - fhsKO in 519-43 B	Homocysteine	N/A
Cells - fhsKO in 519-43 C	Homocysteine	N/A
Cells - 519-43 A	Homoserine	N/A
Cells - 519-43 B	Homoserine	N/A
Cells - 519-43 C	Homoserine	N/A
Cells - fhsKO in 519-43 A	Homoserine	N/A
Cells - fhsKO in 519-43 B	Homoserine	N/A
Cells - fhsKO in 519-43 C	Homoserine	N/A
Cells - 519-43 A	Hypoxanthine	N/A
Cells - 519-43 B	Hypoxanthine	N/A
Cells - 519-43 C	Hypoxanthine	N/A
Cells - fhsKO in 519-43 A	Hypoxanthine	N/A
Cells - fhsKO in 519-43 B	Hypoxanthine	N/A
Cells - fhsKO in 519-43 C	Hypoxanthine	N/A
Cells - 519-43 A	Isoleucine	274838
Cells - 519-43 B	Isoleucine	266342
Cells - 519-43 C	Isoleucine	398814
Cells - fhsKO in 519-43 A	Isoleucine	381379
Cells - fhsKO in 519-43 B	Isoleucine	374010
Cells - fhsKO in 519-43 C	Isoleucine	329412
Cells - 519-43 A	Leucine A	17604
Cells - 519-43 B	Leucine A	17614
Cells - 519-43 C	Leucine A	23613
Cells - fhsKO in 519-43 A	Leucine A	15633
Cells - fhsKO in 519-43 B	Leucine A	22068
Cells - fhsKO in 519-43 C	Leucine A	17251
Cells - 519-43 A	Lysine	320451
Cells - 519-43 B	Lysine	344589
Cells - 519-43 C	Lysine	324438
Cells - fhsKO in 519-43 A	Lysine	441740
Cells - fhsKO in 519-43 B	Lysine	426067
Cells - fhsKO in 519-43 C	Lysine	464565
Cells - 519-43 A	Methionine	N/A
Cells - 519-43 B	Methionine	N/A
Cells - 519-43 C	Methionine	N/A
Cells - fhsKO in 519-43 A	Methionine	N/A
Cells - fhsKO in 519-43 B	Methionine	N/A
Cells - fhsKO in 519-43 C	Methionine	N/A
Cells - 519-43 A	n-a-Acetylornithine	N/A
Cells - 519-43 B	n-a-Acetylornithine	N/A
Cells - 519-43 C	n-a-Acetylornithine	N/A
Cells - fhsKO in 519-43 A	n-a-Acetylornithine	N/A
Cells - fhsKO in 519-43 B	n-a-Acetylornithine	N/A
Cells - fhsKO in 519-43 C	n-a-Acetylornithine	N/A
Cells - 519-43 A	Nicotinamide	N/A
Cells - 519-43 B	Nicotinamide	N/A
Cells - 519-43 C	Nicotinamide	N/A
Cells - fhsKO in 519-43 A	Nicotinamide	N/A
Cells - fhsKO in 519-43 B	Nicotinamide	N/A
Cells - fhsKO in 519-43 C	Nicotinamide	N/A
Cells - 519-43 A	Ornithine	N/A
Cells - 519-43 B	Ornithine	N/A
Cells - 519-43 C	Ornithine	N/A
Cells - fhsKO in 519-43 A	Ornithine	N/A
Cells - fhsKO in 519-43 B	Ornithine	N/A
Cells - fhsKO in 519-43 C	Ornithine	N/A
Cells - 519-43 A	Phenylalanine	666337
Cells - 519-43 B	Phenylalanine	690141
Cells - 519-43 C	Phenylalanine	696686
Cells - fhsKO in 519-43 A	Phenylalanine	929367
Cells - fhsKO in 519-43 B	Phenylalanine	865170
Cells - fhsKO in 519-43 C	Phenylalanine	880197
Cells - 519-43 A	Proline	207369
Cells - 519-43 B	Proline	191818
Cells - 519-43 C	Proline	206890
Cells - fhsKO in 519-43 A	Proline	236333
Cells - fhsKO in 519-43 B	Proline	183407
Cells - fhsKO in 519-43 C	Proline	185647
Cells - 519-43 A	Putrescine	N/A
Cells - 519-43 B	Putrescine	N/A
Cells - 519-43 C	Putrescine	N/A
Cells - fhsKO in 519-43 A	Putrescine	N/A
Cells - fhsKO in 519-43 B	Putrescine	N/A
Cells - fhsKO in 519-43 C	Putrescine	N/A
Cells - 519-43 A	Riboflavin	N/A
Cells - 519-43 B	Riboflavin	N/A
Cells - 519-43 C	Riboflavin	N/A
Cells - fhsKO in 519-43 A	Riboflavin	N/A
Cells - fhsKO in 519-43 B	Riboflavin	N/A
Cells - fhsKO in 519-43 C	Riboflavin	N/A
Cells - 519-43 A	S-adenosyl-L-homocysteine	N/A
Cells - 519-43 B	S-adenosyl-L-homocysteine	N/A
Cells - 519-43 C	S-adenosyl-L-homocysteine	N/A
Cells - fhsKO in 519-43 A	S-adenosyl-L-homocysteine	N/A
Cells - fhsKO in 519-43 B	S-adenosyl-L-homocysteine	N/A
Cells - fhsKO in 519-43 C	S-adenosyl-L-homocysteine	N/A
Cells - 519-43 A	S-adenosyl-L-methionine	26977
Cells - 519-43 B	S-adenosyl-L-methionine	34348
Cells - 519-43 C	S-adenosyl-L-methionine	28529
Cells - fhsKO in 519-43 A	S-adenosyl-L-methionine	68314
Cells - fhsKO in 519-43 B	S-adenosyl-L-methionine	56519
Cells - fhsKO in 519-43 C	S-adenosyl-L-methionine	59423
Cells - 519-43 A	Serine	N/A
Cells - 519-43 B	Serine	N/A
Cells - 519-43 C	Serine	N/A
Cells - fhsKO in 519-43 A	Serine	N/A
Cells - fhsKO in 519-43 B	Serine	N/A
Cells - fhsKO in 519-43 C	Serine	N/A
Cells - 519-43 A	Spermidine	N/A
Cells - 519-43 B	Spermidine	N/A
Cells - 519-43 C	Spermidine	N/A
Cells - fhsKO in 519-43 A	Spermidine	N/A
Cells - fhsKO in 519-43 B	Spermidine	N/A
Cells - fhsKO in 519-43 C	Spermidine	N/A
Cells - 519-43 A	Threonine	120402
Cells - 519-43 B	Threonine	117621
Cells - 519-43 C	Threonine	122992
Cells - fhsKO in 519-43 A	Threonine	162301
Cells - fhsKO in 519-43 B	Threonine	160723
Cells - fhsKO in 519-43 C	Threonine	180966
Cells - 519-43 A	Tryptophan	578623
Cells - 519-43 B	Tryptophan	671730
Cells - 519-43 C	Tryptophan	583214
Cells - fhsKO in 519-43 A	Tryptophan	799903
Cells - fhsKO in 519-43 B	Tryptophan	692662
Cells - fhsKO in 519-43 C	Tryptophan	704236
Cells - 519-43 A	Tyrosine	N/A
Cells - 519-43 B	Tyrosine	N/A
Cells - 519-43 C	Tyrosine	N/A
Cells - fhsKO in 519-43 A	Tyrosine	N/A
Cells - fhsKO in 519-43 B	Tyrosine	N/A
Cells - fhsKO in 519-43 C	Tyrosine	N/A
Cells - 519-43 A	Tyrosine A	80877
Cells - 519-43 B	Tyrosine A	77951
Cells - 519-43 C	Tyrosine A	78251
Cells - fhsKO in 519-43 A	Tyrosine A	127192
Cells - fhsKO in 519-43 B	Tyrosine A	115201
Cells - fhsKO in 519-43 C	Tyrosine A	112531
Cells - 519-43 A	Uric Acid	N/A
Cells - 519-43 B	Uric Acid	N/A
Cells - 519-43 C	Uric Acid	N/A
Cells - fhsKO in 519-43 A	Uric Acid	N/A
Cells - fhsKO in 519-43 B	Uric Acid	N/A
Cells - fhsKO in 519-43 C	Uric Acid	N/A
Cells - 519-43 A	Valine	469859
Cells - 519-43 B	Valine	491706
Cells - 519-43 C	Valine	493945
Cells - fhsKO in 519-43 A	Valine	584893
Cells - fhsKO in 519-43 B	Valine	531079
Cells - fhsKO in 519-43 C	Valine	533058
Cells - 519-43 A	Warfarin	265131
Cells - 519-43 B	Warfarin	291726
Cells - 519-43 C	Warfarin	276190
Cells - fhsKO in 519-43 A	Warfarin	305952
Cells - fhsKO in 519-43 B	Warfarin	282251
Cells - fhsKO in 519-43 C	Warfarin	312505
Cells - 519-43 A	3-Phosphoglycerate/2-Phosphoglycerate	307576
Cells - 519-43 B	3-Phosphoglycerate/2-Phosphoglycerate	315809
Cells - 519-43 C	3-Phosphoglycerate/2-Phosphoglycerate	303945
Cells - fhsKO in 519-43 A	3-Phosphoglycerate/2-Phosphoglycerate	259201
Cells - fhsKO in 519-43 B	3-Phosphoglycerate/2-Phosphoglycerate	303223
Cells - fhsKO in 519-43 C	3-Phosphoglycerate/2-Phosphoglycerate	300568
Cells - 519-43 A	3-Phosphoglycerate/2-Phosphoglycerate A	N/A
Cells - 519-43 B	3-Phosphoglycerate/2-Phosphoglycerate A	N/A
Cells - 519-43 C	3-Phosphoglycerate/2-Phosphoglycerate A	N/A
Cells - fhsKO in 519-43 A	3-Phosphoglycerate/2-Phosphoglycerate A	N/A
Cells - fhsKO in 519-43 B	3-Phosphoglycerate/2-Phosphoglycerate A	N/A
Cells - fhsKO in 519-43 C	3-Phosphoglycerate/2-Phosphoglycerate A	N/A
Cells - 519-43 A	6-Phosphogluconate	51119
Cells - 519-43 B	6-Phosphogluconate	54877
Cells - 519-43 C	6-Phosphogluconate	54609
Cells - fhsKO in 519-43 A	6-Phosphogluconate	36953
Cells - fhsKO in 519-43 B	6-Phosphogluconate	43105
Cells - fhsKO in 519-43 C	6-Phosphogluconate	42769
Cells - 519-43 A	a-Ketoglutarate	130637
Cells - 519-43 B	a-Ketoglutarate	123137
Cells - 519-43 C	a-Ketoglutarate	198528
Cells - fhsKO in 519-43 A	a-Ketoglutarate	267633
Cells - fhsKO in 519-43 B	a-Ketoglutarate	285458
Cells - fhsKO in 519-43 C	a-Ketoglutarate	233352
Cells - 519-43 A	C6-Phosphate	341248
Cells - 519-43 B	C6-Phosphate	348177
Cells - 519-43 C	C6-Phosphate	340175
Cells - fhsKO in 519-43 A	C6-Phosphate	211871
Cells - fhsKO in 519-43 B	C6-Phosphate	196990
Cells - fhsKO in 519-43 C	C6-Phosphate	193619
Cells - 519-43 A	cis-Aconitate	852068
Cells - 519-43 B	cis-Aconitate	756156
Cells - 519-43 C	cis-Aconitate	938775
Cells - fhsKO in 519-43 A	cis-Aconitate	809419
Cells - fhsKO in 519-43 B	cis-Aconitate	878984
Cells - fhsKO in 519-43 C	cis-Aconitate	911943
Cells - 519-43 A	cis-Aconitate A	N/A
Cells - 519-43 B	cis-Aconitate A	N/A
Cells - 519-43 C	cis-Aconitate A	N/A
Cells - fhsKO in 519-43 A	cis-Aconitate A	N/A
Cells - fhsKO in 519-43 B	cis-Aconitate A	N/A
Cells - fhsKO in 519-43 C	cis-Aconitate A	N/A
Cells - 519-43 A	Citrate	769778
Cells - 519-43 B	Citrate	776609
Cells - 519-43 C	Citrate	761833
Cells - fhsKO in 519-43 A	Citrate	912426
Cells - fhsKO in 519-43 B	Citrate	1049637
Cells - fhsKO in 519-43 C	Citrate	1149493
Cells - 519-43 A	Citrulline	25888
Cells - 519-43 B	Citrulline	22309
Cells - 519-43 C	Citrulline	22905
Cells - fhsKO in 519-43 A	Citrulline	35969
Cells - fhsKO in 519-43 B	Citrulline	33165
Cells - fhsKO in 519-43 C	Citrulline	33523
Cells - 519-43 A	Dihydroxyacetone Phosphate	532114
Cells - 519-43 B	Dihydroxyacetone Phosphate	476662
Cells - 519-43 C	Dihydroxyacetone Phosphate	469922
Cells - fhsKO in 519-43 A	Dihydroxyacetone Phosphate	303998
Cells - fhsKO in 519-43 B	Dihydroxyacetone Phosphate	283729
Cells - fhsKO in 519-43 C	Dihydroxyacetone Phosphate	251245
Cells - 519-43 A	Dihydroxyacetone Phosphate A	N/A
Cells - 519-43 B	Dihydroxyacetone Phosphate A	N/A
Cells - 519-43 C	Dihydroxyacetone Phosphate A	N/A
Cells - fhsKO in 519-43 A	Dihydroxyacetone Phosphate A	N/A
Cells - fhsKO in 519-43 B	Dihydroxyacetone Phosphate A	N/A
Cells - fhsKO in 519-43 C	Dihydroxyacetone Phosphate A	N/A
Cells - 519-43 A	Erythrose-4-phosphate	80436
Cells - 519-43 B	Erythrose-4-phosphate	76113
Cells - 519-43 C	Erythrose-4-phosphate	87079
Cells - fhsKO in 519-43 A	Erythrose-4-phosphate	77534
Cells - fhsKO in 519-43 B	Erythrose-4-phosphate	80523
Cells - fhsKO in 519-43 C	Erythrose-4-phosphate	73547
Cells - 519-43 A	FAD	56280
Cells - 519-43 B	FAD	72952
Cells - 519-43 C	FAD	63676
Cells - fhsKO in 519-43 A	FAD	57831
Cells - fhsKO in 519-43 B	FAD	74682
Cells - fhsKO in 519-43 C	FAD	77784
Cells - 519-43 A	Fructose 1,6-Bisphosphate	237782
Cells - 519-43 B	Fructose 1,6-Bisphosphate	249385
Cells - 519-43 C	Fructose 1,6-Bisphosphate	232621
Cells - fhsKO in 519-43 A	Fructose 1,6-Bisphosphate	289833
Cells - fhsKO in 519-43 B	Fructose 1,6-Bisphosphate	318572
Cells - fhsKO in 519-43 C	Fructose 1,6-Bisphosphate	281128
Cells - 519-43 A	Fructose 1,6-Bisphosphate A	N/A
Cells - 519-43 B	Fructose 1,6-Bisphosphate A	N/A
Cells - 519-43 C	Fructose 1,6-Bisphosphate A	N/A
Cells - fhsKO in 519-43 A	Fructose 1,6-Bisphosphate A	N/A
Cells - fhsKO in 519-43 B	Fructose 1,6-Bisphosphate A	N/A
Cells - fhsKO in 519-43 C	Fructose 1,6-Bisphosphate A	N/A
Cells - 519-43 A	Fructose 6-Phosphate	33880
Cells - 519-43 B	Fructose 6-Phosphate	38473
Cells - 519-43 C	Fructose 6-Phosphate	38802
Cells - fhsKO in 519-43 A	Fructose 6-Phosphate	23412
Cells - fhsKO in 519-43 B	Fructose 6-Phosphate	20638
Cells - fhsKO in 519-43 C	Fructose 6-Phosphate	15628
Cells - 519-43 A	Fumarate	53821
Cells - 519-43 B	Fumarate	68649
Cells - 519-43 C	Fumarate	56843
Cells - fhsKO in 519-43 A	Fumarate	46447
Cells - fhsKO in 519-43 B	Fumarate	60642
Cells - fhsKO in 519-43 C	Fumarate	65729
Cells - 519-43 A	Glucose	306123
Cells - 519-43 B	Glucose	287492
Cells - 519-43 C	Glucose	283516
Cells - fhsKO in 519-43 A	Glucose	244028
Cells - fhsKO in 519-43 B	Glucose	237787
Cells - fhsKO in 519-43 C	Glucose	253005
Cells - 519-43 A	Glucose 6-Phosphate	38413
Cells - 519-43 B	Glucose 6-Phosphate	35848
Cells - 519-43 C	Glucose 6-Phosphate	34536
Cells - fhsKO in 519-43 A	Glucose 6-Phosphate	20399
Cells - fhsKO in 519-43 B	Glucose 6-Phosphate	17984
Cells - fhsKO in 519-43 C	Glucose 6-Phosphate	18580
Cells - 519-43 A	Glucose-1-Phosphate	20366
Cells - 519-43 B	Glucose-1-Phosphate	22426
Cells - 519-43 C	Glucose-1-Phosphate	23681
Cells - fhsKO in 519-43 A	Glucose-1-Phosphate	21741
Cells - fhsKO in 519-43 B	Glucose-1-Phosphate	21063
Cells - fhsKO in 519-43 C	Glucose-1-Phosphate	23616
Cells - 519-43 A	Glyceraldehyde 3-Phosphate	498495
Cells - 519-43 B	Glyceraldehyde 3-Phosphate	406366
Cells - 519-43 C	Glyceraldehyde 3-Phosphate	403770
Cells - fhsKO in 519-43 A	Glyceraldehyde 3-Phosphate	307793
Cells - fhsKO in 519-43 B	Glyceraldehyde 3-Phosphate	299920
Cells - fhsKO in 519-43 C	Glyceraldehyde 3-Phosphate	275464
Cells - 519-43 A	Glyceraldehyde 3-Phosphate A	N/A
Cells - 519-43 B	Glyceraldehyde 3-Phosphate A	N/A
Cells - 519-43 C	Glyceraldehyde 3-Phosphate A	N/A
Cells - fhsKO in 519-43 A	Glyceraldehyde 3-Phosphate A	N/A
Cells - fhsKO in 519-43 B	Glyceraldehyde 3-Phosphate A	N/A
Cells - fhsKO in 519-43 C	Glyceraldehyde 3-Phosphate A	N/A
Cells - 519-43 A	Glycerate	39250
Cells - 519-43 B	Glycerate	33881
Cells - 519-43 C	Glycerate	35611
Cells - fhsKO in 519-43 A	Glycerate	58524
Cells - fhsKO in 519-43 B	Glycerate	52253
Cells - fhsKO in 519-43 C	Glycerate	66449
Cells - 519-43 A	Gylcerol-3-Phosphate	14376
Cells - 519-43 B	Gylcerol-3-Phosphate	11512
Cells - 519-43 C	Gylcerol-3-Phosphate	12049
Cells - fhsKO in 519-43 A	Gylcerol-3-Phosphate	20997
Cells - fhsKO in 519-43 B	Gylcerol-3-Phosphate	23920
Cells - fhsKO in 519-43 C	Gylcerol-3-Phosphate	21534
Cells - 519-43 A	Isocitrate	14893
Cells - 519-43 B	Isocitrate	18593
Cells - 519-43 C	Isocitrate	18910
Cells - fhsKO in 519-43 A	Isocitrate	30987
Cells - fhsKO in 519-43 B	Isocitrate	31336
Cells - fhsKO in 519-43 C	Isocitrate	24417
Cells - 519-43 A	Lactate	1117484
Cells - 519-43 B	Lactate	1166816
Cells - 519-43 C	Lactate	1222550
Cells - fhsKO in 519-43 A	Lactate	1898835
Cells - fhsKO in 519-43 B	Lactate	1807004
Cells - fhsKO in 519-43 C	Lactate	1826036
Cells - 519-43 A	Malate	57082
Cells - 519-43 B	Malate	46468
Cells - 519-43 C	Malate	50374
Cells - fhsKO in 519-43 A	Malate	51334
Cells - fhsKO in 519-43 B	Malate	44448
Cells - fhsKO in 519-43 C	Malate	49964
Cells - 519-43 A	NAD	325364
Cells - 519-43 B	NAD	342293
Cells - 519-43 C	NAD	369019
Cells - fhsKO in 519-43 A	NAD	492543
Cells - fhsKO in 519-43 B	NAD	448946
Cells - fhsKO in 519-43 C	NAD	479062
Cells - 519-43 A	NADP	126576
Cells - 519-43 B	NADP	129380
Cells - 519-43 C	NADP	107071
Cells - fhsKO in 519-43 A	NADP	148208
Cells - fhsKO in 519-43 B	NADP	155447
Cells - fhsKO in 519-43 C	NADP	147394
Cells - 519-43 A	Oxaloacetate	N/A
Cells - 519-43 B	Oxaloacetate	N/A
Cells - 519-43 C	Oxaloacetate	N/A
Cells - fhsKO in 519-43 A	Oxaloacetate	N/A
Cells - fhsKO in 519-43 B	Oxaloacetate	N/A
Cells - fhsKO in 519-43 C	Oxaloacetate	N/A
Cells - 519-43 A	Oxideized Glutathione	149234
Cells - 519-43 B	Oxideized Glutathione	168322
Cells - 519-43 C	Oxideized Glutathione	154484
Cells - fhsKO in 519-43 A	Oxideized Glutathione	361756
Cells - fhsKO in 519-43 B	Oxideized Glutathione	345589
Cells - fhsKO in 519-43 C	Oxideized Glutathione	341115
Cells - 519-43 A	Pheylpyruvate	141828
Cells - 519-43 B	Pheylpyruvate	123936
Cells - 519-43 C	Pheylpyruvate	154034
Cells - fhsKO in 519-43 A	Pheylpyruvate	130259
Cells - fhsKO in 519-43 B	Pheylpyruvate	164135
Cells - fhsKO in 519-43 C	Pheylpyruvate	154710
Cells - 519-43 A	Phosphoenolpyruvate	111498
Cells - 519-43 B	Phosphoenolpyruvate	125875
Cells - 519-43 C	Phosphoenolpyruvate	125352
Cells - fhsKO in 519-43 A	Phosphoenolpyruvate	160010
Cells - fhsKO in 519-43 B	Phosphoenolpyruvate	177932
Cells - fhsKO in 519-43 C	Phosphoenolpyruvate	162991
Cells - 519-43 A	Phosphoenolpyruvate A	N/A
Cells - 519-43 B	Phosphoenolpyruvate A	N/A
Cells - 519-43 C	Phosphoenolpyruvate A	N/A
Cells - fhsKO in 519-43 A	Phosphoenolpyruvate A	N/A
Cells - fhsKO in 519-43 B	Phosphoenolpyruvate A	N/A
Cells - fhsKO in 519-43 C	Phosphoenolpyruvate A	N/A
Cells - 519-43 A	Pyruvate	N/A
Cells - 519-43 B	Pyruvate	N/A
Cells - 519-43 C	Pyruvate	N/A
Cells - fhsKO in 519-43 A	Pyruvate	N/A
Cells - fhsKO in 519-43 B	Pyruvate	N/A
Cells - fhsKO in 519-43 C	Pyruvate	N/A
Cells - 519-43 A	Reduced Glutathione	7873
Cells - 519-43 B	Reduced Glutathione	10319
Cells - 519-43 C	Reduced Glutathione	10915
Cells - fhsKO in 519-43 A	Reduced Glutathione	24225
Cells - fhsKO in 519-43 B	Reduced Glutathione	32805
Cells - fhsKO in 519-43 C	Reduced Glutathione	31135
Cells - 519-43 A	Reduced NAD	35068
Cells - 519-43 B	Reduced NAD	34174
Cells - 519-43 C	Reduced NAD	48665
Cells - fhsKO in 519-43 A	Reduced NAD	20590
Cells - fhsKO in 519-43 B	Reduced NAD	17772
Cells - fhsKO in 519-43 C	Reduced NAD	13478
Cells - 519-43 A	Reduced NADP	34716
Cells - 519-43 B	Reduced NADP	33046
Cells - 519-43 C	Reduced NADP	33881
Cells - fhsKO in 519-43 A	Reduced NADP	8769
Cells - fhsKO in 519-43 B	Reduced NADP	10558
Cells - fhsKO in 519-43 C	Reduced NADP	6681
Cells - 519-43 A	Ribose-5-phosphate	49628
Cells - 519-43 B	Ribose-5-phosphate	47809
Cells - 519-43 C	Ribose-5-phosphate	44320
Cells - fhsKO in 519-43 A	Ribose-5-phosphate	50404
Cells - fhsKO in 519-43 B	Ribose-5-phosphate	48793
Cells - fhsKO in 519-43 C	Ribose-5-phosphate	43097
Cells - 519-43 A	Ribose-5-phosphate A	285722
Cells - 519-43 B	Ribose-5-phosphate A	249097
Cells - 519-43 C	Ribose-5-phosphate A	204449
Cells - fhsKO in 519-43 A	Ribose-5-phosphate A	236272
Cells - fhsKO in 519-43 B	Ribose-5-phosphate A	217870
Cells - fhsKO in 519-43 C	Ribose-5-phosphate A	220704
Cells - 519-43 A	Ribulose-5-phosphate	50762
Cells - 519-43 B	Ribulose-5-phosphate	49330
Cells - 519-43 C	Ribulose-5-phosphate	44797
Cells - fhsKO in 519-43 A	Ribulose-5-phosphate	50404
Cells - fhsKO in 519-43 B	Ribulose-5-phosphate	43276
Cells - fhsKO in 519-43 C	Ribulose-5-phosphate	47899
Cells - 519-43 A	Ribulose-5-phosphate A	253720
Cells - 519-43 B	Ribulose-5-phosphate A	262906
Cells - 519-43 C	Ribulose-5-phosphate A	220167
Cells - fhsKO in 519-43 A	Ribulose-5-phosphate A	258641
Cells - fhsKO in 519-43 B	Ribulose-5-phosphate A	213546
Cells - fhsKO in 519-43 C	Ribulose-5-phosphate A	210503
Cells - 519-43 A	Sedoheptulose-5-phosphate	190368
Cells - 519-43 B	Sedoheptulose-5-phosphate	185149
Cells - 519-43 C	Sedoheptulose-5-phosphate	172859
Cells - fhsKO in 519-43 A	Sedoheptulose-5-phosphate	211088
Cells - fhsKO in 519-43 B	Sedoheptulose-5-phosphate	192366
Cells - fhsKO in 519-43 C	Sedoheptulose-5-phosphate	198450
Cells - 519-43 A	Sedoheptulose-5-phosphate A	186997
Cells - 519-43 B	Sedoheptulose-5-phosphate A	194663
Cells - 519-43 C	Sedoheptulose-5-phosphate A	197317
Cells - fhsKO in 519-43 A	Sedoheptulose-5-phosphate A	241099
Cells - fhsKO in 519-43 B	Sedoheptulose-5-phosphate A	197049
Cells - fhsKO in 519-43 C	Sedoheptulose-5-phosphate A	196183
Cells - 519-43 A	Succinate	59666
Cells - 519-43 B	Succinate	64655
Cells - 519-43 C	Succinate	48491
Cells - fhsKO in 519-43 A	Succinate	94101
Cells - fhsKO in 519-43 B	Succinate	73045
Cells - fhsKO in 519-43 C	Succinate	82728
Cells - 519-43 A	U-13C-Glucose	N/A
Cells - 519-43 B	U-13C-Glucose	N/A
Cells - 519-43 C	U-13C-Glucose	N/A
Cells - fhsKO in 519-43 A	U-13C-Glucose	N/A
Cells - fhsKO in 519-43 B	U-13C-Glucose	N/A
Cells - fhsKO in 519-43 C	U-13C-Glucose	N/A
Cells - 519-43 A	U-13C-Lactate	N/A
Cells - 519-43 B	U-13C-Lactate	N/A
Cells - 519-43 C	U-13C-Lactate	N/A
Cells - fhsKO in 519-43 A	U-13C-Lactate	N/A
Cells - fhsKO in 519-43 B	U-13C-Lactate	N/A
Cells - fhsKO in 519-43 C	U-13C-Lactate	N/A
Cells - 519-43 A	U-13CPyruvate	N/A
Cells - 519-43 B	U-13CPyruvate	N/A
Cells - 519-43 C	U-13CPyruvate	N/A
Cells - fhsKO in 519-43 A	U-13CPyruvate	N/A
Cells - fhsKO in 519-43 B	U-13CPyruvate	N/A
Cells - fhsKO in 519-43 C	U-13CPyruvate	N/A
Cells - 519-43 A	UDP-Glucose	625668
Cells - 519-43 B	UDP-Glucose	635754
Cells - 519-43 C	UDP-Glucose	639394
Cells - fhsKO in 519-43 A	UDP-Glucose	1225282
Cells - fhsKO in 519-43 B	UDP-Glucose	1273990
Cells - fhsKO in 519-43 C	UDP-Glucose	1430145
Cells - 519-43 A	UDP-Glucose A	N/A
Cells - 519-43 B	UDP-Glucose A	N/A
Cells - 519-43 C	UDP-Glucose A	N/A
Cells - fhsKO in 519-43 A	UDP-Glucose A	N/A
Cells - fhsKO in 519-43 B	UDP-Glucose A	N/A
Cells - fhsKO in 519-43 C	UDP-Glucose A	N/A
Cells - 519-43 A	Warfarin	19336689
Cells - 519-43 B	Warfarin	19263567
Cells - 519-43 C	Warfarin	18968551
Cells - fhsKO in 519-43 A	Warfarin	18570546
Cells - fhsKO in 519-43 B	Warfarin	17992206
Cells - fhsKO in 519-43 C	Warfarin	18621795
Cells - 519-43 A	Xylulose-5-phosphate	53207
Cells - 519-43 B	Xylulose-5-phosphate	48793
Cells - 519-43 C	Xylulose-5-phosphate	43783
Cells - fhsKO in 519-43 A	Xylulose-5-phosphate	47720
Cells - fhsKO in 519-43 B	Xylulose-5-phosphate	44439
Cells - fhsKO in 519-43 C	Xylulose-5-phosphate	47899
Cells - 519-43 A	Xylulose-5-phosphate A	267111
Cells - 519-43 B	Xylulose-5-phosphate A	252318
Cells - 519-43 C	Xylulose-5-phosphate A	215455
Cells - fhsKO in 519-43 A	Xylulose-5-phosphate A	213367
Cells - fhsKO in 519-43 B	Xylulose-5-phosphate A	203167
Cells - fhsKO in 519-43 C	Xylulose-5-phosphate A	228339
Cells - 519-43 A	Adenine	N/A
Cells - 519-43 B	Adenine	N/A
Cells - 519-43 C	Adenine	N/A
Cells - fhsKO in 519-43 A	Adenine	N/A
Cells - fhsKO in 519-43 B	Adenine	N/A
Cells - fhsKO in 519-43 C	Adenine	N/A
Cells - 519-43 A	Adenosine	N/A
Cells - 519-43 B	Adenosine	N/A
Cells - 519-43 C	Adenosine	N/A
Cells - fhsKO in 519-43 A	Adenosine	N/A
Cells - fhsKO in 519-43 B	Adenosine	N/A
Cells - fhsKO in 519-43 C	Adenosine	N/A
Cells - 519-43 A	ADP	214891
Cells - 519-43 B	ADP	231896
Cells - 519-43 C	ADP	226712
Cells - fhsKO in 519-43 A	ADP	260070
Cells - fhsKO in 519-43 B	ADP	266000
Cells - fhsKO in 519-43 C	ADP	260010
Cells - 519-43 A	AMP	139141
Cells - 519-43 B	AMP	119468
Cells - 519-43 C	AMP	102686
Cells - fhsKO in 519-43 A	AMP	117332
Cells - fhsKO in 519-43 B	AMP	92942
Cells - fhsKO in 519-43 C	AMP	107935
Cells - 519-43 A	ATP	17080
Cells - 519-43 B	ATP	17947
Cells - 519-43 C	ATP	30307
Cells - fhsKO in 519-43 A	ATP	24650
Cells - fhsKO in 519-43 B	ATP	32767
Cells - fhsKO in 519-43 C	ATP	24611
Cells - 519-43 A	Carbamoyl-L-aspartate	N/A
Cells - 519-43 B	Carbamoyl-L-aspartate	N/A
Cells - 519-43 C	Carbamoyl-L-aspartate	N/A
Cells - fhsKO in 519-43 A	Carbamoyl-L-aspartate	N/A
Cells - fhsKO in 519-43 B	Carbamoyl-L-aspartate	N/A
Cells - fhsKO in 519-43 C	Carbamoyl-L-aspartate	N/A
Cells - 519-43 A	CDP	10369
Cells - 519-43 B	CDP	11143
Cells - 519-43 C	CDP	9036
Cells - fhsKO in 519-43 A	CDP	14574
Cells - fhsKO in 519-43 B	CDP	13753
Cells - fhsKO in 519-43 C	CDP	13875
Cells - 519-43 A	CMP	5995
Cells - 519-43 B	CMP	7370
Cells - 519-43 C	CMP	6080
Cells - fhsKO in 519-43 A	CMP	9306
Cells - fhsKO in 519-43 B	CMP	9318
Cells - fhsKO in 519-43 C	CMP	8421
Cells - 519-43 A	CTP	1541
Cells - 519-43 B	CTP	1850
Cells - 519-43 C	CTP	3165
Cells - fhsKO in 519-43 A	CTP	1208
Cells - fhsKO in 519-43 B	CTP	1957
Cells - fhsKO in 519-43 C	CTP	1416
Cells - 519-43 A	Cytidine	N/A
Cells - 519-43 B	Cytidine	N/A
Cells - 519-43 C	Cytidine	N/A
Cells - fhsKO in 519-43 A	Cytidine	N/A
Cells - fhsKO in 519-43 B	Cytidine	N/A
Cells - fhsKO in 519-43 C	Cytidine	N/A
Cells - 519-43 A	Cytosine	N/A
Cells - 519-43 B	Cytosine	N/A
Cells - 519-43 C	Cytosine	N/A
Cells - fhsKO in 519-43 A	Cytosine	N/A
Cells - fhsKO in 519-43 B	Cytosine	N/A
Cells - fhsKO in 519-43 C	Cytosine	N/A
Cells - 519-43 A	Dihydroorotate	N/A
Cells - 519-43 B	Dihydroorotate	N/A
Cells - 519-43 C	Dihydroorotate	N/A
Cells - fhsKO in 519-43 A	Dihydroorotate	N/A
Cells - fhsKO in 519-43 B	Dihydroorotate	N/A
Cells - fhsKO in 519-43 C	Dihydroorotate	N/A
Cells - 519-43 A	FMN	N/A
Cells - 519-43 B	FMN	N/A
Cells - 519-43 C	FMN	N/A
Cells - fhsKO in 519-43 A	FMN	N/A
Cells - fhsKO in 519-43 B	FMN	N/A
Cells - fhsKO in 519-43 C	FMN	N/A
Cells - 519-43 A	GDP	1208
Cells - 519-43 B	GDP	2457
Cells - 519-43 C	GDP	2082
Cells - fhsKO in 519-43 A	GDP	1749
Cells - fhsKO in 519-43 B	GDP	2207
Cells - fhsKO in 519-43 C	GDP	1624
Cells - 519-43 A	GMP	1734
Cells - 519-43 B	GMP	3706
Cells - 519-43 C	GMP	3758
Cells - fhsKO in 519-43 A	GMP	2559
Cells - fhsKO in 519-43 B	GMP	2188
Cells - fhsKO in 519-43 C	GMP	2082
Cells - 519-43 A	GTP	N/A
Cells - 519-43 B	GTP	N/A
Cells - 519-43 C	GTP	N/A
Cells - fhsKO in 519-43 A	GTP	N/A
Cells - fhsKO in 519-43 B	GTP	N/A
Cells - fhsKO in 519-43 C	GTP	N/A
Cells - 519-43 A	Guanine	N/A
Cells - 519-43 B	Guanine	N/A
Cells - 519-43 C	Guanine	N/A
Cells - fhsKO in 519-43 A	Guanine	N/A
Cells - fhsKO in 519-43 B	Guanine	N/A
Cells - fhsKO in 519-43 C	Guanine	N/A
Cells - 519-43 A	Guanosine	N/A
Cells - 519-43 B	Guanosine	N/A
Cells - 519-43 C	Guanosine	N/A
Cells - fhsKO in 519-43 A	Guanosine	N/A
Cells - fhsKO in 519-43 B	Guanosine	N/A
Cells - fhsKO in 519-43 C	Guanosine	N/A
Cells - 519-43 A	Heavy ATP	N/A
Cells - 519-43 B	Heavy ATP	N/A
Cells - 519-43 C	Heavy ATP	N/A
Cells - fhsKO in 519-43 A	Heavy ATP	N/A
Cells - fhsKO in 519-43 B	Heavy ATP	N/A
Cells - fhsKO in 519-43 C	Heavy ATP	N/A
Cells - 519-43 A	IMP	14825
Cells - 519-43 B	IMP	11784
Cells - 519-43 C	IMP	14033
Cells - fhsKO in 519-43 A	IMP	37436
Cells - fhsKO in 519-43 B	IMP	34273
Cells - fhsKO in 519-43 C	IMP	42557
Cells - 519-43 A	Inosine	N/A
Cells - 519-43 B	Inosine	N/A
Cells - 519-43 C	Inosine	N/A
Cells - fhsKO in 519-43 A	Inosine	N/A
Cells - fhsKO in 519-43 B	Inosine	N/A
Cells - fhsKO in 519-43 C	Inosine	N/A
Cells - 519-43 A	myo-Inositol	20091
Cells - 519-43 B	myo-Inositol	23984
Cells - 519-43 C	myo-Inositol	19820
Cells - fhsKO in 519-43 A	myo-Inositol	77821
Cells - fhsKO in 519-43 B	myo-Inositol	50445
Cells - fhsKO in 519-43 C	myo-Inositol	44970
Cells - 519-43 A	N-acetyl-aspartate	N/A
Cells - 519-43 B	N-acetyl-aspartate	N/A
Cells - 519-43 C	N-acetyl-aspartate	N/A
Cells - fhsKO in 519-43 A	N-acetyl-aspartate	N/A
Cells - fhsKO in 519-43 B	N-acetyl-aspartate	N/A
Cells - fhsKO in 519-43 C	N-acetyl-aspartate	N/A
Cells - 519-43 A	N-acetyl-aspartyl-glutamate	N/A
Cells - 519-43 B	N-acetyl-aspartyl-glutamate	N/A
Cells - 519-43 C	N-acetyl-aspartyl-glutamate	N/A
Cells - fhsKO in 519-43 A	N-acetyl-aspartyl-glutamate	N/A
Cells - fhsKO in 519-43 B	N-acetyl-aspartyl-glutamate	N/A
Cells - fhsKO in 519-43 C	N-acetyl-aspartyl-glutamate	N/A
Cells - 519-43 A	Nicotinate	N/A
Cells - 519-43 B	Nicotinate	N/A
Cells - 519-43 C	Nicotinate	N/A
Cells - fhsKO in 519-43 A	Nicotinate	N/A
Cells - fhsKO in 519-43 B	Nicotinate	N/A
Cells - fhsKO in 519-43 C	Nicotinate	N/A
Cells - 519-43 A	Orotate	N/A
Cells - 519-43 B	Orotate	N/A
Cells - 519-43 C	Orotate	N/A
Cells - fhsKO in 519-43 A	Orotate	N/A
Cells - fhsKO in 519-43 B	Orotate	N/A
Cells - fhsKO in 519-43 C	Orotate	N/A
Cells - 519-43 A	Shikimate	N/A
Cells - 519-43 B	Shikimate	N/A
Cells - 519-43 C	Shikimate	N/A
Cells - fhsKO in 519-43 A	Shikimate	N/A
Cells - fhsKO in 519-43 B	Shikimate	N/A
Cells - fhsKO in 519-43 C	Shikimate	N/A
Cells - 519-43 A	Taurine	N/A
Cells - 519-43 B	Taurine	N/A
Cells - 519-43 C	Taurine	N/A
Cells - fhsKO in 519-43 A	Taurine	N/A
Cells - fhsKO in 519-43 B	Taurine	N/A
Cells - fhsKO in 519-43 C	Taurine	N/A
Cells - 519-43 A	Thymidine	N/A
Cells - 519-43 B	Thymidine	N/A
Cells - 519-43 C	Thymidine	N/A
Cells - fhsKO in 519-43 A	Thymidine	N/A
Cells - fhsKO in 519-43 B	Thymidine	N/A
Cells - fhsKO in 519-43 C	Thymidine	N/A
Cells - 519-43 A	Thymine	N/A
Cells - 519-43 B	Thymine	N/A
Cells - 519-43 C	Thymine	N/A
Cells - fhsKO in 519-43 A	Thymine	N/A
Cells - fhsKO in 519-43 B	Thymine	N/A
Cells - fhsKO in 519-43 C	Thymine	N/A
Cells - 519-43 A	UDP	116866
Cells - 519-43 B	UDP	115345
Cells - 519-43 C	UDP	96794
Cells - fhsKO in 519-43 A	UDP	181778
Cells - fhsKO in 519-43 B	UDP	182565
Cells - fhsKO in 519-43 C	UDP	171726
Cells - 519-43 A	UMP	66376
Cells - 519-43 B	UMP	61790
Cells - 519-43 C	UMP	70123
Cells - fhsKO in 519-43 A	UMP	130083
Cells - fhsKO in 519-43 B	UMP	115260
Cells - fhsKO in 519-43 C	UMP	130525
Cells - 519-43 A	Uracil	N/A
Cells - 519-43 B	Uracil	N/A
Cells - 519-43 C	Uracil	N/A
Cells - fhsKO in 519-43 A	Uracil	N/A
Cells - fhsKO in 519-43 B	Uracil	N/A
Cells - fhsKO in 519-43 C	Uracil	N/A
Cells - 519-43 A	Uridine	N/A
Cells - 519-43 B	Uridine	N/A
Cells - 519-43 C	Uridine	N/A
Cells - fhsKO in 519-43 A	Uridine	N/A
Cells - fhsKO in 519-43 B	Uridine	N/A
Cells - fhsKO in 519-43 C	Uridine	N/A
Cells - 519-43 A	UTP	10785
Cells - 519-43 B	UTP	13283
Cells - 519-43 C	UTP	14990
Cells - fhsKO in 519-43 A	UTP	15782
Cells - fhsKO in 519-43 B	UTP	19311
Cells - fhsKO in 519-43 C	UTP	17572
Cells - 519-43 A	Warfarin	16940903
Cells - 519-43 B	Warfarin	14408262
Cells - 519-43 C	Warfarin	18347108
Cells - fhsKO in 519-43 A	Warfarin	18234732
Cells - fhsKO in 519-43 B	Warfarin	18897460
Cells - fhsKO in 519-43 C	Warfarin	16947129
Cells - 519-43 A	Xanthine	N/A
Cells - 519-43 B	Xanthine	N/A
Cells - 519-43 C	Xanthine	N/A
Cells - fhsKO in 519-43 A	Xanthine	N/A
Cells - fhsKO in 519-43 B	Xanthine	N/A
Cells - fhsKO in 519-43 C	Xanthine	N/A
