# Supplementary material for: Essential role of proline synthesis and the one-carbon metabolism pathways for systemic virulence of Streptococcus pneumoniae
Source: mBio. 2024 Oct 18;15(11):e01758-24. doi: 10.1128/mbio.01758-24 (PMC11559097; doi:10.1128/mbio.01758-24)
Supplement: Data Set S2 — Metabolomics data for BHN418. [file mbio.01758-24-s0005.csv]

Sample ID	Component Name	Area
Cells - BHN418 A	5-Methyl-THF	N/A
Cells - BHN418 B	5-Methyl-THF	N/A
Cells - BHN418 C	5-Methyl-THF	N/A
Cells - proABCKO in BHN418 A	5-Methyl-THF	N/A
Cells - proABCKO in BHN418 B	5-Methyl-THF	N/A
Cells - proABCKO in BHN418 C	5-Methyl-THF	N/A
Cells - fhsKO in BHN418 A	5-Methyl-THF	N/A
Cells - fhsKO in BHN418 B	5-Methyl-THF	N/A
Cells - fhsKO in BHN418 C	5-Methyl-THF	N/A
Cells - fhsKO-pfhs in BHN418 A	5-Methyl-THF	N/A
Cells - fhsKO-pfhs in BHN418 B	5-Methyl-THF	N/A
Cells - fhsKO-pfhs in BHN418 C	5-Methyl-THF	N/A
Cells - BHN418 A	7,8-Dihyrofolate	N/A
Cells - BHN418 B	7,8-Dihyrofolate	N/A
Cells - BHN418 C	7,8-Dihyrofolate	N/A
Cells - proABCKO in BHN418 A	7,8-Dihyrofolate	N/A
Cells - proABCKO in BHN418 B	7,8-Dihyrofolate	N/A
Cells - proABCKO in BHN418 C	7,8-Dihyrofolate	N/A
Cells - fhsKO in BHN418 A	7,8-Dihyrofolate	N/A
Cells - fhsKO in BHN418 B	7,8-Dihyrofolate	N/A
Cells - fhsKO in BHN418 C	7,8-Dihyrofolate	N/A
Cells - fhsKO-pfhs in BHN418 A	7,8-Dihyrofolate	N/A
Cells - fhsKO-pfhs in BHN418 B	7,8-Dihyrofolate	N/A
Cells - fhsKO-pfhs in BHN418 C	7,8-Dihyrofolate	N/A
Cells - BHN418 A	Agmatine	N/A
Cells - BHN418 B	Agmatine	N/A
Cells - BHN418 C	Agmatine	N/A
Cells - proABCKO in BHN418 A	Agmatine	N/A
Cells - proABCKO in BHN418 B	Agmatine	N/A
Cells - proABCKO in BHN418 C	Agmatine	N/A
Cells - fhsKO in BHN418 A	Agmatine	N/A
Cells - fhsKO in BHN418 B	Agmatine	N/A
Cells - fhsKO in BHN418 C	Agmatine	N/A
Cells - fhsKO-pfhs in BHN418 A	Agmatine	N/A
Cells - fhsKO-pfhs in BHN418 B	Agmatine	N/A
Cells - fhsKO-pfhs in BHN418 C	Agmatine	N/A
Cells - BHN418 A	Alanine	20909
Cells - BHN418 B	Alanine	18299
Cells - BHN418 C	Alanine	22445
Cells - proABCKO in BHN418 A	Alanine	35605
Cells - proABCKO in BHN418 B	Alanine	29489
Cells - proABCKO in BHN418 C	Alanine	27769
Cells - fhsKO in BHN418 A	Alanine	23974
Cells - fhsKO in BHN418 B	Alanine	16110
Cells - fhsKO in BHN418 C	Alanine	19987
Cells - fhsKO-pfhs in BHN418 A	Alanine	17284
Cells - fhsKO-pfhs in BHN418 B	Alanine	16607
Cells - fhsKO-pfhs in BHN418 C	Alanine	16846
Cells - BHN418 A	Aminolevulinic	N/A
Cells - BHN418 B	Aminolevulinic	N/A
Cells - BHN418 C	Aminolevulinic	N/A
Cells - proABCKO in BHN418 A	Aminolevulinic	N/A
Cells - proABCKO in BHN418 B	Aminolevulinic	N/A
Cells - proABCKO in BHN418 C	Aminolevulinic	N/A
Cells - fhsKO in BHN418 A	Aminolevulinic	N/A
Cells - fhsKO in BHN418 B	Aminolevulinic	N/A
Cells - fhsKO in BHN418 C	Aminolevulinic	N/A
Cells - fhsKO-pfhs in BHN418 A	Aminolevulinic	N/A
Cells - fhsKO-pfhs in BHN418 B	Aminolevulinic	N/A
Cells - fhsKO-pfhs in BHN418 C	Aminolevulinic	N/A
Cells - BHN418 A	Arginine	307080
Cells - BHN418 B	Arginine	298989
Cells - BHN418 C	Arginine	319741
Cells - proABCKO in BHN418 A	Arginine	411138
Cells - proABCKO in BHN418 B	Arginine	333120
Cells - proABCKO in BHN418 C	Arginine	308461
Cells - fhsKO in BHN418 A	Arginine	300382
Cells - fhsKO in BHN418 B	Arginine	256284
Cells - fhsKO in BHN418 C	Arginine	310839
Cells - fhsKO-pfhs in BHN418 A	Arginine	228187
Cells - fhsKO-pfhs in BHN418 B	Arginine	288783
Cells - fhsKO-pfhs in BHN418 C	Arginine	323181
Cells - BHN418 A	Argininosuccinate	N/A
Cells - BHN418 B	Argininosuccinate	N/A
Cells - BHN418 C	Argininosuccinate	N/A
Cells - proABCKO in BHN418 A	Argininosuccinate	N/A
Cells - proABCKO in BHN418 B	Argininosuccinate	N/A
Cells - proABCKO in BHN418 C	Argininosuccinate	N/A
Cells - fhsKO in BHN418 A	Argininosuccinate	N/A
Cells - fhsKO in BHN418 B	Argininosuccinate	N/A
Cells - fhsKO in BHN418 C	Argininosuccinate	N/A
Cells - fhsKO-pfhs in BHN418 A	Argininosuccinate	N/A
Cells - fhsKO-pfhs in BHN418 B	Argininosuccinate	N/A
Cells - fhsKO-pfhs in BHN418 C	Argininosuccinate	N/A
Cells - BHN418 A	Asparagine	18127
Cells - BHN418 B	Asparagine	15291
Cells - BHN418 C	Asparagine	19059
Cells - proABCKO in BHN418 A	Asparagine	36267
Cells - proABCKO in BHN418 B	Asparagine	29817
Cells - proABCKO in BHN418 C	Asparagine	26950
Cells - fhsKO in BHN418 A	Asparagine	18021
Cells - fhsKO in BHN418 B	Asparagine	15181
Cells - fhsKO in BHN418 C	Asparagine	19045
Cells - fhsKO-pfhs in BHN418 A	Asparagine	9543
Cells - fhsKO-pfhs in BHN418 B	Asparagine	8246
Cells - fhsKO-pfhs in BHN418 C	Asparagine	9720
Cells - BHN418 A	Aspartate	21778
Cells - BHN418 B	Aspartate	19753
Cells - BHN418 C	Aspartate	23810
Cells - proABCKO in BHN418 A	Aspartate	19527
Cells - proABCKO in BHN418 B	Aspartate	17637
Cells - proABCKO in BHN418 C	Aspartate	14475
Cells - fhsKO in BHN418 A	Aspartate	14292
Cells - fhsKO in BHN418 B	Aspartate	19530
Cells - fhsKO in BHN418 C	Aspartate	21494
Cells - fhsKO-pfhs in BHN418 A	Aspartate	14668
Cells - fhsKO-pfhs in BHN418 B	Aspartate	19426
Cells - fhsKO-pfhs in BHN418 C	Aspartate	16120
Cells - BHN418 A	Biotin	N/A
Cells - BHN418 B	Biotin	N/A
Cells - BHN418 C	Biotin	N/A
Cells - proABCKO in BHN418 A	Biotin	N/A
Cells - proABCKO in BHN418 B	Biotin	N/A
Cells - proABCKO in BHN418 C	Biotin	N/A
Cells - fhsKO in BHN418 A	Biotin	N/A
Cells - fhsKO in BHN418 B	Biotin	N/A
Cells - fhsKO in BHN418 C	Biotin	N/A
Cells - fhsKO-pfhs in BHN418 A	Biotin	N/A
Cells - fhsKO-pfhs in BHN418 B	Biotin	N/A
Cells - fhsKO-pfhs in BHN418 C	Biotin	N/A
Cells - BHN418 A	Carnitine	N/A
Cells - BHN418 B	Carnitine	N/A
Cells - BHN418 C	Carnitine	N/A
Cells - proABCKO in BHN418 A	Carnitine	N/A
Cells - proABCKO in BHN418 B	Carnitine	N/A
Cells - proABCKO in BHN418 C	Carnitine	N/A
Cells - fhsKO in BHN418 A	Carnitine	N/A
Cells - fhsKO in BHN418 B	Carnitine	N/A
Cells - fhsKO in BHN418 C	Carnitine	N/A
Cells - fhsKO-pfhs in BHN418 A	Carnitine	N/A
Cells - fhsKO-pfhs in BHN418 B	Carnitine	N/A
Cells - fhsKO-pfhs in BHN418 C	Carnitine	N/A
Cells - BHN418 A	Choline	5141104
Cells - BHN418 B	Choline	4488283
Cells - BHN418 C	Choline	5401927
Cells - proABCKO in BHN418 A	Choline	6767419
Cells - proABCKO in BHN418 B	Choline	5210055
Cells - proABCKO in BHN418 C	Choline	4289560
Cells - fhsKO in BHN418 A	Choline	4865798
Cells - fhsKO in BHN418 B	Choline	4165003
Cells - fhsKO in BHN418 C	Choline	4555067
Cells - fhsKO-pfhs in BHN418 A	Choline	3350814
Cells - fhsKO-pfhs in BHN418 B	Choline	3433056
Cells - fhsKO-pfhs in BHN418 C	Choline	4309274
Cells - BHN418 A	Creatine	N/A
Cells - BHN418 B	Creatine	N/A
Cells - BHN418 C	Creatine	N/A
Cells - proABCKO in BHN418 A	Creatine	N/A
Cells - proABCKO in BHN418 B	Creatine	N/A
Cells - proABCKO in BHN418 C	Creatine	N/A
Cells - fhsKO in BHN418 A	Creatine	N/A
Cells - fhsKO in BHN418 B	Creatine	N/A
Cells - fhsKO in BHN418 C	Creatine	N/A
Cells - fhsKO-pfhs in BHN418 A	Creatine	N/A
Cells - fhsKO-pfhs in BHN418 B	Creatine	N/A
Cells - fhsKO-pfhs in BHN418 C	Creatine	N/A
Cells - BHN418 A	Creatinine	N/A
Cells - BHN418 B	Creatinine	N/A
Cells - BHN418 C	Creatinine	N/A
Cells - proABCKO in BHN418 A	Creatinine	N/A
Cells - proABCKO in BHN418 B	Creatinine	N/A
Cells - proABCKO in BHN418 C	Creatinine	N/A
Cells - fhsKO in BHN418 A	Creatinine	N/A
Cells - fhsKO in BHN418 B	Creatinine	N/A
Cells - fhsKO in BHN418 C	Creatinine	N/A
Cells - fhsKO-pfhs in BHN418 A	Creatinine	N/A
Cells - fhsKO-pfhs in BHN418 B	Creatinine	N/A
Cells - fhsKO-pfhs in BHN418 C	Creatinine	N/A
Cells - BHN418 A	Cysteine	N/A
Cells - BHN418 B	Cysteine	N/A
Cells - BHN418 C	Cysteine	N/A
Cells - proABCKO in BHN418 A	Cysteine	N/A
Cells - proABCKO in BHN418 B	Cysteine	N/A
Cells - proABCKO in BHN418 C	Cysteine	N/A
Cells - fhsKO in BHN418 A	Cysteine	N/A
Cells - fhsKO in BHN418 B	Cysteine	N/A
Cells - fhsKO in BHN418 C	Cysteine	N/A
Cells - fhsKO-pfhs in BHN418 A	Cysteine	N/A
Cells - fhsKO-pfhs in BHN418 B	Cysteine	N/A
Cells - fhsKO-pfhs in BHN418 C	Cysteine	N/A
Cells - BHN418 A	D3-Creatinine	N/A
Cells - BHN418 B	D3-Creatinine	N/A
Cells - BHN418 C	D3-Creatinine	N/A
Cells - proABCKO in BHN418 A	D3-Creatinine	N/A
Cells - proABCKO in BHN418 B	D3-Creatinine	N/A
Cells - proABCKO in BHN418 C	D3-Creatinine	N/A
Cells - fhsKO in BHN418 A	D3-Creatinine	N/A
Cells - fhsKO in BHN418 B	D3-Creatinine	N/A
Cells - fhsKO in BHN418 C	D3-Creatinine	N/A
Cells - fhsKO-pfhs in BHN418 A	D3-Creatinine	N/A
Cells - fhsKO-pfhs in BHN418 B	D3-Creatinine	N/A
Cells - fhsKO-pfhs in BHN418 C	D3-Creatinine	N/A
Cells - BHN418 A	Folate	N/A
Cells - BHN418 B	Folate	N/A
Cells - BHN418 C	Folate	N/A
Cells - proABCKO in BHN418 A	Folate	N/A
Cells - proABCKO in BHN418 B	Folate	N/A
Cells - proABCKO in BHN418 C	Folate	N/A
Cells - fhsKO in BHN418 A	Folate	N/A
Cells - fhsKO in BHN418 B	Folate	N/A
Cells - fhsKO in BHN418 C	Folate	N/A
Cells - fhsKO-pfhs in BHN418 A	Folate	N/A
Cells - fhsKO-pfhs in BHN418 B	Folate	N/A
Cells - fhsKO-pfhs in BHN418 C	Folate	N/A
Cells - BHN418 A	GABA	N/A
Cells - BHN418 B	GABA	N/A
Cells - BHN418 C	GABA	N/A
Cells - proABCKO in BHN418 A	GABA	N/A
Cells - proABCKO in BHN418 B	GABA	N/A
Cells - proABCKO in BHN418 C	GABA	N/A
Cells - fhsKO in BHN418 A	GABA	N/A
Cells - fhsKO in BHN418 B	GABA	N/A
Cells - fhsKO in BHN418 C	GABA	N/A
Cells - fhsKO-pfhs in BHN418 A	GABA	N/A
Cells - fhsKO-pfhs in BHN418 B	GABA	N/A
Cells - fhsKO-pfhs in BHN418 C	GABA	N/A
Cells - BHN418 A	Glucosamine	37517
Cells - BHN418 B	Glucosamine	44425
Cells - BHN418 C	Glucosamine	38118
Cells - proABCKO in BHN418 A	Glucosamine	29571
Cells - proABCKO in BHN418 B	Glucosamine	40493
Cells - proABCKO in BHN418 C	Glucosamine	27796
Cells - fhsKO in BHN418 A	Glucosamine	30636
Cells - fhsKO in BHN418 B	Glucosamine	31892
Cells - fhsKO in BHN418 C	Glucosamine	31076
Cells - fhsKO-pfhs in BHN418 A	Glucosamine	32111
Cells - fhsKO-pfhs in BHN418 B	Glucosamine	35660
Cells - fhsKO-pfhs in BHN418 C	Glucosamine	30571
Cells - BHN418 A	Glutamate	58869
Cells - BHN418 B	Glutamate	54828
Cells - BHN418 C	Glutamate	80604
Cells - proABCKO in BHN418 A	Glutamate	6335
Cells - proABCKO in BHN418 B	Glutamate	7427
Cells - proABCKO in BHN418 C	Glutamate	6156
Cells - fhsKO in BHN418 A	Glutamate	14390
Cells - fhsKO in BHN418 B	Glutamate	13707
Cells - fhsKO in BHN418 C	Glutamate	12861
Cells - fhsKO-pfhs in BHN418 A	Glutamate	8246
Cells - fhsKO-pfhs in BHN418 B	Glutamate	7114
Cells - fhsKO-pfhs in BHN418 C	Glutamate	8738
Cells - BHN418 A	Glutamine	29148
Cells - BHN418 B	Glutamine	23396
Cells - BHN418 C	Glutamine	34708
Cells - proABCKO in BHN418 A	Glutamine	25894
Cells - proABCKO in BHN418 B	Glutamine	21399
Cells - proABCKO in BHN418 C	Glutamine	19907
Cells - fhsKO in BHN418 A	Glutamine	25590
Cells - fhsKO in BHN418 B	Glutamine	23061
Cells - fhsKO in BHN418 C	Glutamine	30000
Cells - fhsKO-pfhs in BHN418 A	Glutamine	24470
Cells - fhsKO-pfhs in BHN418 B	Glutamine	29670
Cells - fhsKO-pfhs in BHN418 C	Glutamine	23734
Cells - BHN418 A	Glycine	N/A
Cells - BHN418 B	Glycine	N/A
Cells - BHN418 C	Glycine	N/A
Cells - proABCKO in BHN418 A	Glycine	N/A
Cells - proABCKO in BHN418 B	Glycine	N/A
Cells - proABCKO in BHN418 C	Glycine	N/A
Cells - fhsKO in BHN418 A	Glycine	N/A
Cells - fhsKO in BHN418 B	Glycine	N/A
Cells - fhsKO in BHN418 C	Glycine	N/A
Cells - fhsKO-pfhs in BHN418 A	Glycine	N/A
Cells - fhsKO-pfhs in BHN418 B	Glycine	N/A
Cells - fhsKO-pfhs in BHN418 C	Glycine	N/A
Cells - BHN418 A	Histidine	223761
Cells - BHN418 B	Histidine	189224
Cells - BHN418 C	Histidine	278784
Cells - proABCKO in BHN418 A	Histidine	221469
Cells - proABCKO in BHN418 B	Histidine	198726
Cells - proABCKO in BHN418 C	Histidine	181363
Cells - fhsKO in BHN418 A	Histidine	207408
Cells - fhsKO in BHN418 B	Histidine	199927
Cells - fhsKO in BHN418 C	Histidine	256803
Cells - fhsKO-pfhs in BHN418 A	Histidine	150860
Cells - fhsKO-pfhs in BHN418 B	Histidine	160553
Cells - fhsKO-pfhs in BHN418 C	Histidine	264285
Cells - BHN418 A	Homocysteine	N/A
Cells - BHN418 B	Homocysteine	N/A
Cells - BHN418 C	Homocysteine	N/A
Cells - proABCKO in BHN418 A	Homocysteine	N/A
Cells - proABCKO in BHN418 B	Homocysteine	N/A
Cells - proABCKO in BHN418 C	Homocysteine	N/A
Cells - fhsKO in BHN418 A	Homocysteine	N/A
Cells - fhsKO in BHN418 B	Homocysteine	N/A
Cells - fhsKO in BHN418 C	Homocysteine	N/A
Cells - fhsKO-pfhs in BHN418 A	Homocysteine	N/A
Cells - fhsKO-pfhs in BHN418 B	Homocysteine	N/A
Cells - fhsKO-pfhs in BHN418 C	Homocysteine	N/A
Cells - BHN418 A	Homoserine	N/A
Cells - BHN418 B	Homoserine	N/A
Cells - BHN418 C	Homoserine	N/A
Cells - proABCKO in BHN418 A	Homoserine	N/A
Cells - proABCKO in BHN418 B	Homoserine	N/A
Cells - proABCKO in BHN418 C	Homoserine	N/A
Cells - fhsKO in BHN418 A	Homoserine	N/A
Cells - fhsKO in BHN418 B	Homoserine	N/A
Cells - fhsKO in BHN418 C	Homoserine	N/A
Cells - fhsKO-pfhs in BHN418 A	Homoserine	N/A
Cells - fhsKO-pfhs in BHN418 B	Homoserine	N/A
Cells - fhsKO-pfhs in BHN418 C	Homoserine	N/A
Cells - BHN418 A	Hypoxanthine	N/A
Cells - BHN418 B	Hypoxanthine	N/A
Cells - BHN418 C	Hypoxanthine	N/A
Cells - proABCKO in BHN418 A	Hypoxanthine	N/A
Cells - proABCKO in BHN418 B	Hypoxanthine	N/A
Cells - proABCKO in BHN418 C	Hypoxanthine	N/A
Cells - fhsKO in BHN418 A	Hypoxanthine	N/A
Cells - fhsKO in BHN418 B	Hypoxanthine	N/A
Cells - fhsKO in BHN418 C	Hypoxanthine	N/A
Cells - fhsKO-pfhs in BHN418 A	Hypoxanthine	N/A
Cells - fhsKO-pfhs in BHN418 B	Hypoxanthine	N/A
Cells - fhsKO-pfhs in BHN418 C	Hypoxanthine	N/A
Cells - BHN418 A	Isoleucine	71012
Cells - BHN418 B	Isoleucine	71496
Cells - BHN418 C	Isoleucine	75975
Cells - proABCKO in BHN418 A	Isoleucine	209139
Cells - proABCKO in BHN418 B	Isoleucine	171319
Cells - proABCKO in BHN418 C	Isoleucine	151705
Cells - fhsKO in BHN418 A	Isoleucine	78813
Cells - fhsKO in BHN418 B	Isoleucine	97182
Cells - fhsKO in BHN418 C	Isoleucine	117030
Cells - fhsKO-pfhs in BHN418 A	Isoleucine	22888
Cells - fhsKO-pfhs in BHN418 B	Isoleucine	53337
Cells - fhsKO-pfhs in BHN418 C	Isoleucine	49058
Cells - BHN418 A	Leucine A	5474
Cells - BHN418 B	Leucine A	5293
Cells - BHN418 C	Leucine A	7865
Cells - proABCKO in BHN418 A	Leucine A	12461
Cells - proABCKO in BHN418 B	Leucine A	9138
Cells - proABCKO in BHN418 C	Leucine A	9821
Cells - fhsKO in BHN418 A	Leucine A	8100
Cells - fhsKO in BHN418 B	Leucine A	8605
Cells - fhsKO in BHN418 C	Leucine A	8310
Cells - fhsKO-pfhs in BHN418 A	Leucine A	3850
Cells - fhsKO-pfhs in BHN418 B	Leucine A	3593
Cells - fhsKO-pfhs in BHN418 C	Leucine A	3662
Cells - BHN418 A	Lysine	79840
Cells - BHN418 B	Lysine	63265
Cells - BHN418 C	Lysine	76539
Cells - proABCKO in BHN418 A	Lysine	70289
Cells - proABCKO in BHN418 B	Lysine	84037
Cells - proABCKO in BHN418 C	Lysine	79099
Cells - fhsKO in BHN418 A	Lysine	102448
Cells - fhsKO in BHN418 B	Lysine	85845
Cells - fhsKO in BHN418 C	Lysine	90680
Cells - fhsKO-pfhs in BHN418 A	Lysine	35776
Cells - fhsKO-pfhs in BHN418 B	Lysine	77328
Cells - fhsKO-pfhs in BHN418 C	Lysine	77437
Cells - BHN418 A	Methionine	N/A
Cells - BHN418 B	Methionine	N/A
Cells - BHN418 C	Methionine	N/A
Cells - proABCKO in BHN418 A	Methionine	N/A
Cells - proABCKO in BHN418 B	Methionine	N/A
Cells - proABCKO in BHN418 C	Methionine	N/A
Cells - fhsKO in BHN418 A	Methionine	N/A
Cells - fhsKO in BHN418 B	Methionine	N/A
Cells - fhsKO in BHN418 C	Methionine	N/A
Cells - fhsKO-pfhs in BHN418 A	Methionine	N/A
Cells - fhsKO-pfhs in BHN418 B	Methionine	N/A
Cells - fhsKO-pfhs in BHN418 C	Methionine	N/A
Cells - BHN418 A	n-a-Acetylornithine	N/A
Cells - BHN418 B	n-a-Acetylornithine	N/A
Cells - BHN418 C	n-a-Acetylornithine	N/A
Cells - proABCKO in BHN418 A	n-a-Acetylornithine	N/A
Cells - proABCKO in BHN418 B	n-a-Acetylornithine	N/A
Cells - proABCKO in BHN418 C	n-a-Acetylornithine	N/A
Cells - fhsKO in BHN418 A	n-a-Acetylornithine	N/A
Cells - fhsKO in BHN418 B	n-a-Acetylornithine	N/A
Cells - fhsKO in BHN418 C	n-a-Acetylornithine	N/A
Cells - fhsKO-pfhs in BHN418 A	n-a-Acetylornithine	N/A
Cells - fhsKO-pfhs in BHN418 B	n-a-Acetylornithine	N/A
Cells - fhsKO-pfhs in BHN418 C	n-a-Acetylornithine	N/A
Cells - BHN418 A	Nicotinamide	N/A
Cells - BHN418 B	Nicotinamide	N/A
Cells - BHN418 C	Nicotinamide	N/A
Cells - proABCKO in BHN418 A	Nicotinamide	N/A
Cells - proABCKO in BHN418 B	Nicotinamide	N/A
Cells - proABCKO in BHN418 C	Nicotinamide	N/A
Cells - fhsKO in BHN418 A	Nicotinamide	N/A
Cells - fhsKO in BHN418 B	Nicotinamide	N/A
Cells - fhsKO in BHN418 C	Nicotinamide	N/A
Cells - fhsKO-pfhs in BHN418 A	Nicotinamide	N/A
Cells - fhsKO-pfhs in BHN418 B	Nicotinamide	N/A
Cells - fhsKO-pfhs in BHN418 C	Nicotinamide	N/A
Cells - BHN418 A	Ornithine	N/A
Cells - BHN418 B	Ornithine	N/A
Cells - BHN418 C	Ornithine	N/A
Cells - proABCKO in BHN418 A	Ornithine	N/A
Cells - proABCKO in BHN418 B	Ornithine	N/A
Cells - proABCKO in BHN418 C	Ornithine	N/A
Cells - fhsKO in BHN418 A	Ornithine	N/A
Cells - fhsKO in BHN418 B	Ornithine	N/A
Cells - fhsKO in BHN418 C	Ornithine	N/A
Cells - fhsKO-pfhs in BHN418 A	Ornithine	N/A
Cells - fhsKO-pfhs in BHN418 B	Ornithine	N/A
Cells - fhsKO-pfhs in BHN418 C	Ornithine	N/A
Cells - BHN418 A	Phenylalanine	1183013
Cells - BHN418 B	Phenylalanine	1028731
Cells - BHN418 C	Phenylalanine	1337655
Cells - proABCKO in BHN418 A	Phenylalanine	2463327
Cells - proABCKO in BHN418 B	Phenylalanine	1882714
Cells - proABCKO in BHN418 C	Phenylalanine	1952791
Cells - fhsKO in BHN418 A	Phenylalanine	1953323
Cells - fhsKO in BHN418 B	Phenylalanine	1816070
Cells - fhsKO in BHN418 C	Phenylalanine	2174049
Cells - fhsKO-pfhs in BHN418 A	Phenylalanine	1149964
Cells - fhsKO-pfhs in BHN418 B	Phenylalanine	1862459
Cells - fhsKO-pfhs in BHN418 C	Phenylalanine	1761916
Cells - BHN418 A	Proline	700592
Cells - BHN418 B	Proline	617584
Cells - BHN418 C	Proline	593283
Cells - proABCKO in BHN418 A	Proline	627269
Cells - proABCKO in BHN418 B	Proline	486930
Cells - proABCKO in BHN418 C	Proline	469935
Cells - fhsKO in BHN418 A	Proline	428252
Cells - fhsKO in BHN418 B	Proline	550032
Cells - fhsKO in BHN418 C	Proline	551578
Cells - fhsKO-pfhs in BHN418 A	Proline	377755
Cells - fhsKO-pfhs in BHN418 B	Proline	413070
Cells - fhsKO-pfhs in BHN418 C	Proline	484281
Cells - BHN418 A	Putrescine	N/A
Cells - BHN418 B	Putrescine	N/A
Cells - BHN418 C	Putrescine	N/A
Cells - proABCKO in BHN418 A	Putrescine	N/A
Cells - proABCKO in BHN418 B	Putrescine	N/A
Cells - proABCKO in BHN418 C	Putrescine	N/A
Cells - fhsKO in BHN418 A	Putrescine	N/A
Cells - fhsKO in BHN418 B	Putrescine	N/A
Cells - fhsKO in BHN418 C	Putrescine	N/A
Cells - fhsKO-pfhs in BHN418 A	Putrescine	N/A
Cells - fhsKO-pfhs in BHN418 B	Putrescine	N/A
Cells - fhsKO-pfhs in BHN418 C	Putrescine	N/A
Cells - BHN418 A	Riboflavin	N/A
Cells - BHN418 B	Riboflavin	N/A
Cells - BHN418 C	Riboflavin	N/A
Cells - proABCKO in BHN418 A	Riboflavin	N/A
Cells - proABCKO in BHN418 B	Riboflavin	N/A
Cells - proABCKO in BHN418 C	Riboflavin	N/A
Cells - fhsKO in BHN418 A	Riboflavin	N/A
Cells - fhsKO in BHN418 B	Riboflavin	N/A
Cells - fhsKO in BHN418 C	Riboflavin	N/A
Cells - fhsKO-pfhs in BHN418 A	Riboflavin	N/A
Cells - fhsKO-pfhs in BHN418 B	Riboflavin	N/A
Cells - fhsKO-pfhs in BHN418 C	Riboflavin	N/A
Cells - BHN418 A	S-adenosyl-L-homocysteine	N/A
Cells - BHN418 B	S-adenosyl-L-homocysteine	N/A
Cells - BHN418 C	S-adenosyl-L-homocysteine	N/A
Cells - proABCKO in BHN418 A	S-adenosyl-L-homocysteine	N/A
Cells - proABCKO in BHN418 B	S-adenosyl-L-homocysteine	N/A
Cells - proABCKO in BHN418 C	S-adenosyl-L-homocysteine	N/A
Cells - fhsKO in BHN418 A	S-adenosyl-L-homocysteine	N/A
Cells - fhsKO in BHN418 B	S-adenosyl-L-homocysteine	N/A
Cells - fhsKO in BHN418 C	S-adenosyl-L-homocysteine	N/A
Cells - fhsKO-pfhs in BHN418 A	S-adenosyl-L-homocysteine	N/A
Cells - fhsKO-pfhs in BHN418 B	S-adenosyl-L-homocysteine	N/A
Cells - fhsKO-pfhs in BHN418 C	S-adenosyl-L-homocysteine	N/A
Cells - BHN418 A	S-adenosyl-L-methionine	N/A
Cells - BHN418 B	S-adenosyl-L-methionine	N/A
Cells - BHN418 C	S-adenosyl-L-methionine	N/A
Cells - proABCKO in BHN418 A	S-adenosyl-L-methionine	N/A
Cells - proABCKO in BHN418 B	S-adenosyl-L-methionine	N/A
Cells - proABCKO in BHN418 C	S-adenosyl-L-methionine	N/A
Cells - fhsKO in BHN418 A	S-adenosyl-L-methionine	N/A
Cells - fhsKO in BHN418 B	S-adenosyl-L-methionine	N/A
Cells - fhsKO in BHN418 C	S-adenosyl-L-methionine	N/A
Cells - fhsKO-pfhs in BHN418 A	S-adenosyl-L-methionine	N/A
Cells - fhsKO-pfhs in BHN418 B	S-adenosyl-L-methionine	N/A
Cells - fhsKO-pfhs in BHN418 C	S-adenosyl-L-methionine	N/A
Cells - BHN418 A	Serine	N/A
Cells - BHN418 B	Serine	N/A
Cells - BHN418 C	Serine	N/A
Cells - proABCKO in BHN418 A	Serine	N/A
Cells - proABCKO in BHN418 B	Serine	N/A
Cells - proABCKO in BHN418 C	Serine	N/A
Cells - fhsKO in BHN418 A	Serine	N/A
Cells - fhsKO in BHN418 B	Serine	N/A
Cells - fhsKO in BHN418 C	Serine	N/A
Cells - fhsKO-pfhs in BHN418 A	Serine	N/A
Cells - fhsKO-pfhs in BHN418 B	Serine	N/A
Cells - fhsKO-pfhs in BHN418 C	Serine	N/A
Cells - BHN418 A	Spermidine	N/A
Cells - BHN418 B	Spermidine	N/A
Cells - BHN418 C	Spermidine	N/A
Cells - proABCKO in BHN418 A	Spermidine	N/A
Cells - proABCKO in BHN418 B	Spermidine	N/A
Cells - proABCKO in BHN418 C	Spermidine	N/A
Cells - fhsKO in BHN418 A	Spermidine	N/A
Cells - fhsKO in BHN418 B	Spermidine	N/A
Cells - fhsKO in BHN418 C	Spermidine	N/A
Cells - fhsKO-pfhs in BHN418 A	Spermidine	N/A
Cells - fhsKO-pfhs in BHN418 B	Spermidine	N/A
Cells - fhsKO-pfhs in BHN418 C	Spermidine	N/A
Cells - BHN418 A	Threonine	39401
Cells - BHN418 B	Threonine	26462
Cells - BHN418 C	Threonine	48821
Cells - proABCKO in BHN418 A	Threonine	69428
Cells - proABCKO in BHN418 B	Threonine	50246
Cells - proABCKO in BHN418 C	Threonine	47763
Cells - fhsKO in BHN418 A	Threonine	38773
Cells - fhsKO in BHN418 B	Threonine	27441
Cells - fhsKO in BHN418 C	Threonine	30126
Cells - fhsKO-pfhs in BHN418 A	Threonine	23087
Cells - fhsKO-pfhs in BHN418 B	Threonine	38071
Cells - fhsKO-pfhs in BHN418 C	Threonine	32992
Cells - BHN418 A	Tryptophan	2173123
Cells - BHN418 B	Tryptophan	1935159
Cells - BHN418 C	Tryptophan	2298331
Cells - proABCKO in BHN418 A	Tryptophan	3613291
Cells - proABCKO in BHN418 B	Tryptophan	2582289
Cells - proABCKO in BHN418 C	Tryptophan	2481439
Cells - fhsKO in BHN418 A	Tryptophan	2278091
Cells - fhsKO in BHN418 B	Tryptophan	2566119
Cells - fhsKO in BHN418 C	Tryptophan	2895725
Cells - fhsKO-pfhs in BHN418 A	Tryptophan	1986381
Cells - fhsKO-pfhs in BHN418 B	Tryptophan	2782974
Cells - fhsKO-pfhs in BHN418 C	Tryptophan	2935777
Cells - BHN418 A	Tyrosine	N/A
Cells - BHN418 B	Tyrosine	N/A
Cells - BHN418 C	Tyrosine	N/A
Cells - proABCKO in BHN418 A	Tyrosine	N/A
Cells - proABCKO in BHN418 B	Tyrosine	N/A
Cells - proABCKO in BHN418 C	Tyrosine	N/A
Cells - fhsKO in BHN418 A	Tyrosine	N/A
Cells - fhsKO in BHN418 B	Tyrosine	N/A
Cells - fhsKO in BHN418 C	Tyrosine	N/A
Cells - fhsKO-pfhs in BHN418 A	Tyrosine	N/A
Cells - fhsKO-pfhs in BHN418 B	Tyrosine	N/A
Cells - fhsKO-pfhs in BHN418 C	Tyrosine	N/A
Cells - BHN418 A	Tyrosine A	156879
Cells - BHN418 B	Tyrosine A	127793
Cells - BHN418 C	Tyrosine A	185550
Cells - proABCKO in BHN418 A	Tyrosine A	336270
Cells - proABCKO in BHN418 B	Tyrosine A	196985
Cells - proABCKO in BHN418 C	Tyrosine A	187210
Cells - fhsKO in BHN418 A	Tyrosine A	235655
Cells - fhsKO in BHN418 B	Tyrosine A	208373
Cells - fhsKO in BHN418 C	Tyrosine A	244155
Cells - fhsKO-pfhs in BHN418 A	Tyrosine A	126552
Cells - fhsKO-pfhs in BHN418 B	Tyrosine A	206537
Cells - fhsKO-pfhs in BHN418 C	Tyrosine A	237182
Cells - BHN418 A	Uric Acid	N/A
Cells - BHN418 B	Uric Acid	N/A
Cells - BHN418 C	Uric Acid	N/A
Cells - proABCKO in BHN418 A	Uric Acid	N/A
Cells - proABCKO in BHN418 B	Uric Acid	N/A
Cells - proABCKO in BHN418 C	Uric Acid	N/A
Cells - fhsKO in BHN418 A	Uric Acid	N/A
Cells - fhsKO in BHN418 B	Uric Acid	N/A
Cells - fhsKO in BHN418 C	Uric Acid	N/A
Cells - fhsKO-pfhs in BHN418 A	Uric Acid	N/A
Cells - fhsKO-pfhs in BHN418 B	Uric Acid	N/A
Cells - fhsKO-pfhs in BHN418 C	Uric Acid	N/A
Cells - BHN418 A	Valine	132571
Cells - BHN418 B	Valine	126821
Cells - BHN418 C	Valine	142923
Cells - proABCKO in BHN418 A	Valine	207731
Cells - proABCKO in BHN418 B	Valine	145537
Cells - proABCKO in BHN418 C	Valine	132692
Cells - fhsKO in BHN418 A	Valine	146206
Cells - fhsKO in BHN418 B	Valine	145203
Cells - fhsKO in BHN418 C	Valine	188199
Cells - fhsKO-pfhs in BHN418 A	Valine	92226
Cells - fhsKO-pfhs in BHN418 B	Valine	94396
Cells - fhsKO-pfhs in BHN418 C	Valine	123945
Cells - BHN418 A	Warfarin	281924
Cells - BHN418 B	Warfarin	271026
Cells - BHN418 C	Warfarin	353596
Cells - proABCKO in BHN418 A	Warfarin	376724
Cells - proABCKO in BHN418 B	Warfarin	252009
Cells - proABCKO in BHN418 C	Warfarin	193428
Cells - fhsKO in BHN418 A	Warfarin	220378
Cells - fhsKO in BHN418 B	Warfarin	225635
Cells - fhsKO in BHN418 C	Warfarin	228979
Cells - fhsKO-pfhs in BHN418 A	Warfarin	234138
Cells - fhsKO-pfhs in BHN418 B	Warfarin	321868
Cells - fhsKO-pfhs in BHN418 C	Warfarin	343466
Cells - BHN418 A	3-Phosphoglycerate/2-Phosphoglycerate	451582
Cells - BHN418 B	3-Phosphoglycerate/2-Phosphoglycerate	441526
Cells - BHN418 C	3-Phosphoglycerate/2-Phosphoglycerate	536940
Cells - proABCKO in BHN418 A	3-Phosphoglycerate/2-Phosphoglycerate	1087408
Cells - proABCKO in BHN418 B	3-Phosphoglycerate/2-Phosphoglycerate	1044887
Cells - proABCKO in BHN418 C	3-Phosphoglycerate/2-Phosphoglycerate	1081167
Cells - fhsKO in BHN418 A	3-Phosphoglycerate/2-Phosphoglycerate	454764
Cells - fhsKO in BHN418 B	3-Phosphoglycerate/2-Phosphoglycerate	547460
Cells - fhsKO in BHN418 C	3-Phosphoglycerate/2-Phosphoglycerate	493179
Cells - fhsKO-pfhs in BHN418 A	3-Phosphoglycerate/2-Phosphoglycerate	417253
Cells - fhsKO-pfhs in BHN418 B	3-Phosphoglycerate/2-Phosphoglycerate	485623
Cells - fhsKO-pfhs in BHN418 C	3-Phosphoglycerate/2-Phosphoglycerate	521037
Cells - BHN418 A	3-Phosphoglycerate/2-Phosphoglycerate A	N/A
Cells - BHN418 B	3-Phosphoglycerate/2-Phosphoglycerate A	N/A
Cells - BHN418 C	3-Phosphoglycerate/2-Phosphoglycerate A	N/A
Cells - proABCKO in BHN418 A	3-Phosphoglycerate/2-Phosphoglycerate A	N/A
Cells - proABCKO in BHN418 B	3-Phosphoglycerate/2-Phosphoglycerate A	N/A
Cells - proABCKO in BHN418 C	3-Phosphoglycerate/2-Phosphoglycerate A	N/A
Cells - fhsKO in BHN418 A	3-Phosphoglycerate/2-Phosphoglycerate A	N/A
Cells - fhsKO in BHN418 B	3-Phosphoglycerate/2-Phosphoglycerate A	N/A
Cells - fhsKO in BHN418 C	3-Phosphoglycerate/2-Phosphoglycerate A	N/A
Cells - fhsKO-pfhs in BHN418 A	3-Phosphoglycerate/2-Phosphoglycerate A	N/A
Cells - fhsKO-pfhs in BHN418 B	3-Phosphoglycerate/2-Phosphoglycerate A	N/A
Cells - fhsKO-pfhs in BHN418 C	3-Phosphoglycerate/2-Phosphoglycerate A	N/A
Cells - BHN418 A	6-Phosphogluconate	30928
Cells - BHN418 B	6-Phosphogluconate	30183
Cells - BHN418 C	6-Phosphogluconate	33046
Cells - proABCKO in BHN418 A	6-Phosphogluconate	52000
Cells - proABCKO in BHN418 B	6-Phosphogluconate	66091
Cells - proABCKO in BHN418 C	6-Phosphogluconate	56607
Cells - fhsKO in BHN418 A	6-Phosphogluconate	53088
Cells - fhsKO in BHN418 B	6-Phosphogluconate	53744
Cells - fhsKO in BHN418 C	6-Phosphogluconate	49390
Cells - fhsKO-pfhs in BHN418 A	6-Phosphogluconate	51239
Cells - fhsKO-pfhs in BHN418 B	6-Phosphogluconate	55056
Cells - fhsKO-pfhs in BHN418 C	6-Phosphogluconate	60604
Cells - BHN418 A	a-Ketoglutarate	N/A
Cells - BHN418 B	a-Ketoglutarate	N/A
Cells - BHN418 C	a-Ketoglutarate	N/A
Cells - proABCKO in BHN418 A	a-Ketoglutarate	N/A
Cells - proABCKO in BHN418 B	a-Ketoglutarate	N/A
Cells - proABCKO in BHN418 C	a-Ketoglutarate	N/A
Cells - fhsKO in BHN418 A	a-Ketoglutarate	N/A
Cells - fhsKO in BHN418 B	a-Ketoglutarate	N/A
Cells - fhsKO in BHN418 C	a-Ketoglutarate	N/A
Cells - fhsKO-pfhs in BHN418 A	a-Ketoglutarate	N/A
Cells - fhsKO-pfhs in BHN418 B	a-Ketoglutarate	N/A
Cells - fhsKO-pfhs in BHN418 C	a-Ketoglutarate	N/A
Cells - BHN418 A	C6-Phosphate	322814
Cells - BHN418 B	C6-Phosphate	328867
Cells - BHN418 C	C6-Phosphate	352639
Cells - proABCKO in BHN418 A	C6-Phosphate	300391
Cells - proABCKO in BHN418 B	C6-Phosphate	328067
Cells - proABCKO in BHN418 C	C6-Phosphate	353447
Cells - fhsKO in BHN418 A	C6-Phosphate	362001
Cells - fhsKO in BHN418 B	C6-Phosphate	350614
Cells - fhsKO in BHN418 C	C6-Phosphate	396631
Cells - fhsKO-pfhs in BHN418 A	C6-Phosphate	422371
Cells - fhsKO-pfhs in BHN418 B	C6-Phosphate	501106
Cells - fhsKO-pfhs in BHN418 C	C6-Phosphate	447960
Cells - BHN418 A	cis-Aconitate	4411
Cells - BHN418 B	cis-Aconitate	5122
Cells - BHN418 C	cis-Aconitate	8538
Cells - proABCKO in BHN418 A	cis-Aconitate	365953
Cells - proABCKO in BHN418 B	cis-Aconitate	398676
Cells - proABCKO in BHN418 C	cis-Aconitate	357661
Cells - fhsKO in BHN418 A	cis-Aconitate	315678
Cells - fhsKO in BHN418 B	cis-Aconitate	384921
Cells - fhsKO in BHN418 C	cis-Aconitate	425725
Cells - fhsKO-pfhs in BHN418 A	cis-Aconitate	424547
Cells - fhsKO-pfhs in BHN418 B	cis-Aconitate	351750
Cells - fhsKO-pfhs in BHN418 C	cis-Aconitate	457701
Cells - BHN418 A	cis-Aconitate A	N/A
Cells - BHN418 B	cis-Aconitate A	N/A
Cells - BHN418 C	cis-Aconitate A	N/A
Cells - proABCKO in BHN418 A	cis-Aconitate A	N/A
Cells - proABCKO in BHN418 B	cis-Aconitate A	N/A
Cells - proABCKO in BHN418 C	cis-Aconitate A	N/A
Cells - fhsKO in BHN418 A	cis-Aconitate A	N/A
Cells - fhsKO in BHN418 B	cis-Aconitate A	N/A
Cells - fhsKO in BHN418 C	cis-Aconitate A	N/A
Cells - fhsKO-pfhs in BHN418 A	cis-Aconitate A	N/A
Cells - fhsKO-pfhs in BHN418 B	cis-Aconitate A	N/A
Cells - fhsKO-pfhs in BHN418 C	cis-Aconitate A	N/A
Cells - BHN418 A	Citrate	180853
Cells - BHN418 B	Citrate	160452
Cells - BHN418 C	Citrate	202071
Cells - proABCKO in BHN418 A	Citrate	3139949
Cells - proABCKO in BHN418 B	Citrate	3315561
Cells - proABCKO in BHN418 C	Citrate	3067269
Cells - fhsKO in BHN418 A	Citrate	1737421
Cells - fhsKO in BHN418 B	Citrate	1968231
Cells - fhsKO in BHN418 C	Citrate	2249652
Cells - fhsKO-pfhs in BHN418 A	Citrate	1246917
Cells - fhsKO-pfhs in BHN418 B	Citrate	1165589
Cells - fhsKO-pfhs in BHN418 C	Citrate	1312474
Cells - BHN418 A	Citrulline	47362
Cells - BHN418 B	Citrulline	50762
Cells - BHN418 C	Citrulline	51060
Cells - proABCKO in BHN418 A	Citrulline	63318
Cells - proABCKO in BHN418 B	Citrulline	64273
Cells - proABCKO in BHN418 C	Citrulline	75755
Cells - fhsKO in BHN418 A	Citrulline	61222
Cells - fhsKO in BHN418 B	Citrulline	55474
Cells - fhsKO in BHN418 C	Citrulline	57413
Cells - fhsKO-pfhs in BHN418 A	Citrulline	62811
Cells - fhsKO-pfhs in BHN418 B	Citrulline	59948
Cells - fhsKO-pfhs in BHN418 C	Citrulline	54222
Cells - BHN418 A	Dihydroxyacetone Phosphate	318262
Cells - BHN418 B	Dihydroxyacetone Phosphate	373792
Cells - BHN418 C	Dihydroxyacetone Phosphate	285481
Cells - proABCKO in BHN418 A	Dihydroxyacetone Phosphate	375343
Cells - proABCKO in BHN418 B	Dihydroxyacetone Phosphate	433236
Cells - proABCKO in BHN418 C	Dihydroxyacetone Phosphate	473922
Cells - fhsKO in BHN418 A	Dihydroxyacetone Phosphate	382415
Cells - fhsKO in BHN418 B	Dihydroxyacetone Phosphate	310806
Cells - fhsKO in BHN418 C	Dihydroxyacetone Phosphate	345969
Cells - fhsKO-pfhs in BHN418 A	Dihydroxyacetone Phosphate	403829
Cells - fhsKO-pfhs in BHN418 B	Dihydroxyacetone Phosphate	413215
Cells - fhsKO-pfhs in BHN418 C	Dihydroxyacetone Phosphate	332727
Cells - BHN418 A	Dihydroxyacetone Phosphate A	N/A
Cells - BHN418 B	Dihydroxyacetone Phosphate A	N/A
Cells - BHN418 C	Dihydroxyacetone Phosphate A	N/A
Cells - proABCKO in BHN418 A	Dihydroxyacetone Phosphate A	N/A
Cells - proABCKO in BHN418 B	Dihydroxyacetone Phosphate A	N/A
Cells - proABCKO in BHN418 C	Dihydroxyacetone Phosphate A	N/A
Cells - fhsKO in BHN418 A	Dihydroxyacetone Phosphate A	N/A
Cells - fhsKO in BHN418 B	Dihydroxyacetone Phosphate A	N/A
Cells - fhsKO in BHN418 C	Dihydroxyacetone Phosphate A	N/A
Cells - fhsKO-pfhs in BHN418 A	Dihydroxyacetone Phosphate A	N/A
Cells - fhsKO-pfhs in BHN418 B	Dihydroxyacetone Phosphate A	N/A
Cells - fhsKO-pfhs in BHN418 C	Dihydroxyacetone Phosphate A	N/A
Cells - BHN418 A	Erythrose-4-phosphate	16582
Cells - BHN418 B	Erythrose-4-phosphate	21474
Cells - BHN418 C	Erythrose-4-phosphate	21107
Cells - proABCKO in BHN418 A	Erythrose-4-phosphate	36902
Cells - proABCKO in BHN418 B	Erythrose-4-phosphate	32866
Cells - proABCKO in BHN418 C	Erythrose-4-phosphate	35431
Cells - fhsKO in BHN418 A	Erythrose-4-phosphate	24695
Cells - fhsKO in BHN418 B	Erythrose-4-phosphate	23744
Cells - fhsKO in BHN418 C	Erythrose-4-phosphate	25589
Cells - fhsKO-pfhs in BHN418 A	Erythrose-4-phosphate	25756
Cells - fhsKO-pfhs in BHN418 B	Erythrose-4-phosphate	29501
Cells - fhsKO-pfhs in BHN418 C	Erythrose-4-phosphate	31015
Cells - BHN418 A	FAD	74061
Cells - BHN418 B	FAD	82019
Cells - BHN418 C	FAD	92780
Cells - proABCKO in BHN418 A	FAD	96215
Cells - proABCKO in BHN418 B	FAD	83749
Cells - proABCKO in BHN418 C	FAD	104089
Cells - fhsKO in BHN418 A	FAD	82078
Cells - fhsKO in BHN418 B	FAD	80885
Cells - fhsKO in BHN418 C	FAD	85299
Cells - fhsKO-pfhs in BHN418 A	FAD	76173
Cells - fhsKO-pfhs in BHN418 B	FAD	87864
Cells - fhsKO-pfhs in BHN418 C	FAD	103556
Cells - BHN418 A	Fructose 1,6-Bisphosphate	216610
Cells - BHN418 B	Fructose 1,6-Bisphosphate	278142
Cells - BHN418 C	Fructose 1,6-Bisphosphate	247837
Cells - proABCKO in BHN418 A	Fructose 1,6-Bisphosphate	359150
Cells - proABCKO in BHN418 B	Fructose 1,6-Bisphosphate	341061
Cells - proABCKO in BHN418 C	Fructose 1,6-Bisphosphate	374193
Cells - fhsKO in BHN418 A	Fructose 1,6-Bisphosphate	285609
Cells - fhsKO in BHN418 B	Fructose 1,6-Bisphosphate	285858
Cells - fhsKO in BHN418 C	Fructose 1,6-Bisphosphate	257126
Cells - fhsKO-pfhs in BHN418 A	Fructose 1,6-Bisphosphate	202496
Cells - fhsKO-pfhs in BHN418 B	Fructose 1,6-Bisphosphate	249891
Cells - fhsKO-pfhs in BHN418 C	Fructose 1,6-Bisphosphate	216339
Cells - BHN418 A	Fructose 1,6-Bisphosphate A	N/A
Cells - BHN418 B	Fructose 1,6-Bisphosphate A	N/A
Cells - BHN418 C	Fructose 1,6-Bisphosphate A	N/A
Cells - proABCKO in BHN418 A	Fructose 1,6-Bisphosphate A	N/A
Cells - proABCKO in BHN418 B	Fructose 1,6-Bisphosphate A	N/A
Cells - proABCKO in BHN418 C	Fructose 1,6-Bisphosphate A	N/A
Cells - fhsKO in BHN418 A	Fructose 1,6-Bisphosphate A	N/A
Cells - fhsKO in BHN418 B	Fructose 1,6-Bisphosphate A	N/A
Cells - fhsKO in BHN418 C	Fructose 1,6-Bisphosphate A	N/A
Cells - fhsKO-pfhs in BHN418 A	Fructose 1,6-Bisphosphate A	N/A
Cells - fhsKO-pfhs in BHN418 B	Fructose 1,6-Bisphosphate A	N/A
Cells - fhsKO-pfhs in BHN418 C	Fructose 1,6-Bisphosphate A	N/A
Cells - BHN418 A	Fructose 6-Phosphate	31945
Cells - BHN418 B	Fructose 6-Phosphate	25781
Cells - BHN418 C	Fructose 6-Phosphate	25314
Cells - proABCKO in BHN418 A	Fructose 6-Phosphate	23505
Cells - proABCKO in BHN418 B	Fructose 6-Phosphate	26987
Cells - proABCKO in BHN418 C	Fructose 6-Phosphate	31276
Cells - fhsKO in BHN418 A	Fructose 6-Phosphate	25632
Cells - fhsKO in BHN418 B	Fructose 6-Phosphate	27376
Cells - fhsKO in BHN418 C	Fructose 6-Phosphate	25180
Cells - fhsKO-pfhs in BHN418 A	Fructose 6-Phosphate	30626
Cells - fhsKO-pfhs in BHN418 B	Fructose 6-Phosphate	33255
Cells - fhsKO-pfhs in BHN418 C	Fructose 6-Phosphate	31729
Cells - BHN418 A	Fumarate	N/A
Cells - BHN418 B	Fumarate	N/A
Cells - BHN418 C	Fumarate	N/A
Cells - proABCKO in BHN418 A	Fumarate	30980
Cells - proABCKO in BHN418 B	Fumarate	40786
Cells - proABCKO in BHN418 C	Fumarate	53087
Cells - fhsKO in BHN418 A	Fumarate	38699
Cells - fhsKO in BHN418 B	Fumarate	43544
Cells - fhsKO in BHN418 C	Fumarate	57910
Cells - fhsKO-pfhs in BHN418 A	Fumarate	69743
Cells - fhsKO-pfhs in BHN418 B	Fumarate	53232
Cells - fhsKO-pfhs in BHN418 C	Fumarate	60797
Cells - BHN418 A	Glucose	276923
Cells - BHN418 B	Glucose	258131
Cells - BHN418 C	Glucose	276483
Cells - proABCKO in BHN418 A	Glucose	387784
Cells - proABCKO in BHN418 B	Glucose	382476
Cells - proABCKO in BHN418 C	Glucose	374661
Cells - fhsKO in BHN418 A	Glucose	318607
Cells - fhsKO in BHN418 B	Glucose	365535
Cells - fhsKO in BHN418 C	Glucose	385935
Cells - fhsKO-pfhs in BHN418 A	Glucose	372668
Cells - fhsKO-pfhs in BHN418 B	Glucose	330461
Cells - fhsKO-pfhs in BHN418 C	Glucose	412126
Cells - BHN418 A	Glucose 6-Phosphate	31017
Cells - BHN418 B	Glucose 6-Phosphate	31016
Cells - BHN418 C	Glucose 6-Phosphate	31732
Cells - proABCKO in BHN418 A	Glucose 6-Phosphate	25010
Cells - proABCKO in BHN418 B	Glucose 6-Phosphate	29257
Cells - proABCKO in BHN418 C	Glucose 6-Phosphate	31733
Cells - fhsKO in BHN418 A	Glucose 6-Phosphate	36325
Cells - fhsKO in BHN418 B	Glucose 6-Phosphate	34119
Cells - fhsKO in BHN418 C	Glucose 6-Phosphate	36892
Cells - fhsKO-pfhs in BHN418 A	Glucose 6-Phosphate	43424
Cells - fhsKO-pfhs in BHN418 B	Glucose 6-Phosphate	45571
Cells - fhsKO-pfhs in BHN418 C	Glucose 6-Phosphate	42887
Cells - BHN418 A	Glucose-1-Phosphate	17716
Cells - BHN418 B	Glucose-1-Phosphate	16805
Cells - BHN418 C	Glucose-1-Phosphate	18996
Cells - proABCKO in BHN418 A	Glucose-1-Phosphate	33159
Cells - proABCKO in BHN418 B	Glucose-1-Phosphate	31761
Cells - proABCKO in BHN418 C	Glucose-1-Phosphate	29227
Cells - fhsKO in BHN418 A	Glucose-1-Phosphate	33785
Cells - fhsKO in BHN418 B	Glucose-1-Phosphate	29493
Cells - fhsKO in BHN418 C	Glucose-1-Phosphate	27242
Cells - fhsKO-pfhs in BHN418 A	Glucose-1-Phosphate	31137
Cells - fhsKO-pfhs in BHN418 B	Glucose-1-Phosphate	30182
Cells - fhsKO-pfhs in BHN418 C	Glucose-1-Phosphate	28272
Cells - BHN418 A	Glyceraldehyde 3-Phosphate	262638
Cells - BHN418 B	Glyceraldehyde 3-Phosphate	273545
Cells - BHN418 C	Glyceraldehyde 3-Phosphate	230129
Cells - proABCKO in BHN418 A	Glyceraldehyde 3-Phosphate	384355
Cells - proABCKO in BHN418 B	Glyceraldehyde 3-Phosphate	431149
Cells - proABCKO in BHN418 C	Glyceraldehyde 3-Phosphate	476606
Cells - fhsKO in BHN418 A	Glyceraldehyde 3-Phosphate	355334
Cells - fhsKO in BHN418 B	Glyceraldehyde 3-Phosphate	299575
Cells - fhsKO in BHN418 C	Glyceraldehyde 3-Phosphate	338215
Cells - fhsKO-pfhs in BHN418 A	Glyceraldehyde 3-Phosphate	397686
Cells - fhsKO-pfhs in BHN418 B	Glyceraldehyde 3-Phosphate	430676
Cells - fhsKO-pfhs in BHN418 C	Glyceraldehyde 3-Phosphate	328731
Cells - BHN418 A	Glyceraldehyde 3-Phosphate A	N/A
Cells - BHN418 B	Glyceraldehyde 3-Phosphate A	N/A
Cells - BHN418 C	Glyceraldehyde 3-Phosphate A	N/A
Cells - proABCKO in BHN418 A	Glyceraldehyde 3-Phosphate A	N/A
Cells - proABCKO in BHN418 B	Glyceraldehyde 3-Phosphate A	N/A
Cells - proABCKO in BHN418 C	Glyceraldehyde 3-Phosphate A	N/A
Cells - fhsKO in BHN418 A	Glyceraldehyde 3-Phosphate A	N/A
Cells - fhsKO in BHN418 B	Glyceraldehyde 3-Phosphate A	N/A
Cells - fhsKO in BHN418 C	Glyceraldehyde 3-Phosphate A	N/A
Cells - fhsKO-pfhs in BHN418 A	Glyceraldehyde 3-Phosphate A	N/A
Cells - fhsKO-pfhs in BHN418 B	Glyceraldehyde 3-Phosphate A	N/A
Cells - fhsKO-pfhs in BHN418 C	Glyceraldehyde 3-Phosphate A	N/A
Cells - BHN418 A	Glycerate	68180
Cells - BHN418 B	Glycerate	65078
Cells - BHN418 C	Glycerate	68299
Cells - proABCKO in BHN418 A	Glycerate	121566
Cells - proABCKO in BHN418 B	Glycerate	119836
Cells - proABCKO in BHN418 C	Glycerate	123654
Cells - fhsKO in BHN418 A	Glycerate	54997
Cells - fhsKO in BHN418 B	Glycerate	64541
Cells - fhsKO in BHN418 C	Glycerate	52194
Cells - fhsKO-pfhs in BHN418 A	Glycerate	82764
Cells - fhsKO-pfhs in BHN418 B	Glycerate	92299
Cells - fhsKO-pfhs in BHN418 C	Glycerate	85538
Cells - BHN418 A	Gylcerol-3-Phosphate	21116
Cells - BHN418 B	Gylcerol-3-Phosphate	22130
Cells - BHN418 C	Gylcerol-3-Phosphate	27520
Cells - proABCKO in BHN418 A	Gylcerol-3-Phosphate	42411
Cells - proABCKO in BHN418 B	Gylcerol-3-Phosphate	42590
Cells - proABCKO in BHN418 C	Gylcerol-3-Phosphate	39607
Cells - fhsKO in BHN418 A	Gylcerol-3-Phosphate	56488
Cells - fhsKO in BHN418 B	Gylcerol-3-Phosphate	57383
Cells - fhsKO in BHN418 C	Gylcerol-3-Phosphate	50046
Cells - fhsKO-pfhs in BHN418 A	Gylcerol-3-Phosphate	39330
Cells - fhsKO-pfhs in BHN418 B	Gylcerol-3-Phosphate	44737
Cells - fhsKO-pfhs in BHN418 C	Gylcerol-3-Phosphate	47362
Cells - BHN418 A	Isocitrate	N/A
Cells - BHN418 B	Isocitrate	N/A
Cells - BHN418 C	Isocitrate	N/A
Cells - proABCKO in BHN418 A	Isocitrate	126140
Cells - proABCKO in BHN418 B	Isocitrate	116764
Cells - proABCKO in BHN418 C	Isocitrate	114828
Cells - fhsKO in BHN418 A	Isocitrate	59888
Cells - fhsKO in BHN418 B	Isocitrate	70055
Cells - fhsKO in BHN418 C	Isocitrate	78570
Cells - fhsKO-pfhs in BHN418 A	Isocitrate	47567
Cells - fhsKO-pfhs in BHN418 B	Isocitrate	37275
Cells - fhsKO-pfhs in BHN418 C	Isocitrate	47120
Cells - BHN418 A	Lactate	1839210
Cells - BHN418 B	Lactate	1451642
Cells - BHN418 C	Lactate	2096549
Cells - proABCKO in BHN418 A	Lactate	2580432
Cells - proABCKO in BHN418 B	Lactate	2434534
Cells - proABCKO in BHN418 C	Lactate	2111726
Cells - fhsKO in BHN418 A	Lactate	2594099
Cells - fhsKO in BHN418 B	Lactate	3011908
Cells - fhsKO in BHN418 C	Lactate	2897362
Cells - fhsKO-pfhs in BHN418 A	Lactate	2634573
Cells - fhsKO-pfhs in BHN418 B	Lactate	2320997
Cells - fhsKO-pfhs in BHN418 C	Lactate	2782699
Cells - BHN418 A	Malate	201826
Cells - BHN418 B	Malate	195669
Cells - BHN418 C	Malate	226653
Cells - proABCKO in BHN418 A	Malate	158368
Cells - proABCKO in BHN418 B	Malate	134906
Cells - proABCKO in BHN418 C	Malate	151232
Cells - fhsKO in BHN418 A	Malate	187917
Cells - fhsKO in BHN418 B	Malate	147225
Cells - fhsKO in BHN418 C	Malate	179732
Cells - fhsKO-pfhs in BHN418 A	Malate	201406
Cells - fhsKO-pfhs in BHN418 B	Malate	234241
Cells - fhsKO-pfhs in BHN418 C	Malate	258332
Cells - BHN418 A	NAD	335254
Cells - BHN418 B	NAD	349573
Cells - BHN418 C	NAD	337761
Cells - proABCKO in BHN418 A	NAD	607683
Cells - proABCKO in BHN418 B	NAD	656082
Cells - proABCKO in BHN418 C	NAD	569305
Cells - fhsKO in BHN418 A	NAD	446532
Cells - fhsKO in BHN418 B	NAD	416321
Cells - fhsKO in BHN418 C	NAD	455618
Cells - fhsKO-pfhs in BHN418 A	NAD	424365
Cells - fhsKO-pfhs in BHN418 B	NAD	416571
Cells - fhsKO-pfhs in BHN418 C	NAD	449114
Cells - BHN418 A	NADP	190612
Cells - BHN418 B	NADP	181669
Cells - BHN418 C	NADP	196946
Cells - proABCKO in BHN418 A	NADP	313995
Cells - proABCKO in BHN418 B	NADP	317544
Cells - proABCKO in BHN418 C	NADP	330636
Cells - fhsKO in BHN418 A	NADP	237137
Cells - fhsKO in BHN418 B	NADP	257806
Cells - fhsKO in BHN418 C	NADP	243067
Cells - fhsKO-pfhs in BHN418 A	NADP	228727
Cells - fhsKO-pfhs in BHN418 B	NADP	231083
Cells - fhsKO-pfhs in BHN418 C	NADP	260877
Cells - BHN418 A	Oxaloacetate	N/A
Cells - BHN418 B	Oxaloacetate	N/A
Cells - BHN418 C	Oxaloacetate	N/A
Cells - proABCKO in BHN418 A	Oxaloacetate	N/A
Cells - proABCKO in BHN418 B	Oxaloacetate	N/A
Cells - proABCKO in BHN418 C	Oxaloacetate	N/A
Cells - fhsKO in BHN418 A	Oxaloacetate	N/A
Cells - fhsKO in BHN418 B	Oxaloacetate	N/A
Cells - fhsKO in BHN418 C	Oxaloacetate	N/A
Cells - fhsKO-pfhs in BHN418 A	Oxaloacetate	N/A
Cells - fhsKO-pfhs in BHN418 B	Oxaloacetate	N/A
Cells - fhsKO-pfhs in BHN418 C	Oxaloacetate	N/A
Cells - BHN418 A	Oxideized Glutathione	125024
Cells - BHN418 B	Oxideized Glutathione	117418
Cells - BHN418 C	Oxideized Glutathione	126572
Cells - proABCKO in BHN418 A	Oxideized Glutathione	271630
Cells - proABCKO in BHN418 B	Oxideized Glutathione	270198
Cells - proABCKO in BHN418 C	Oxideized Glutathione	255349
Cells - fhsKO in BHN418 A	Oxideized Glutathione	446870
Cells - fhsKO in BHN418 B	Oxideized Glutathione	466550
Cells - fhsKO in BHN418 C	Oxideized Glutathione	472999
Cells - fhsKO-pfhs in BHN418 A	Oxideized Glutathione	291852
Cells - fhsKO-pfhs in BHN418 B	Oxideized Glutathione	318214
Cells - fhsKO-pfhs in BHN418 C	Oxideized Glutathione	301932
Cells - BHN418 A	Pheylpyruvate	11809
Cells - BHN418 B	Pheylpyruvate	13748
Cells - BHN418 C	Pheylpyruvate	17684
Cells - proABCKO in BHN418 A	Pheylpyruvate	49742
Cells - proABCKO in BHN418 B	Pheylpyruvate	45089
Cells - proABCKO in BHN418 C	Pheylpyruvate	45149
Cells - fhsKO in BHN418 A	Pheylpyruvate	33817
Cells - fhsKO in BHN418 B	Pheylpyruvate	42286
Cells - fhsKO in BHN418 C	Pheylpyruvate	41869
Cells - fhsKO-pfhs in BHN418 A	Pheylpyruvate	39066
Cells - fhsKO-pfhs in BHN418 B	Pheylpyruvate	37754
Cells - fhsKO-pfhs in BHN418 C	Pheylpyruvate	32982
Cells - BHN418 A	Phosphoenolpyruvate	131466
Cells - BHN418 B	Phosphoenolpyruvate	117924
Cells - BHN418 C	Phosphoenolpyruvate	115955
Cells - proABCKO in BHN418 A	Phosphoenolpyruvate	794960
Cells - proABCKO in BHN418 B	Phosphoenolpyruvate	801072
Cells - proABCKO in BHN418 C	Phosphoenolpyruvate	916883
Cells - fhsKO in BHN418 A	Phosphoenolpyruvate	204463
Cells - fhsKO in BHN418 B	Phosphoenolpyruvate	196886
Cells - fhsKO in BHN418 C	Phosphoenolpyruvate	189189
Cells - fhsKO-pfhs in BHN418 A	Phosphoenolpyruvate	178698
Cells - fhsKO-pfhs in BHN418 B	Phosphoenolpyruvate	187110
Cells - fhsKO-pfhs in BHN418 C	Phosphoenolpyruvate	150635
Cells - BHN418 A	Phosphoenolpyruvate A	N/A
Cells - BHN418 B	Phosphoenolpyruvate A	N/A
Cells - BHN418 C	Phosphoenolpyruvate A	N/A
Cells - proABCKO in BHN418 A	Phosphoenolpyruvate A	N/A
Cells - proABCKO in BHN418 B	Phosphoenolpyruvate A	N/A
Cells - proABCKO in BHN418 C	Phosphoenolpyruvate A	N/A
Cells - fhsKO in BHN418 A	Phosphoenolpyruvate A	N/A
Cells - fhsKO in BHN418 B	Phosphoenolpyruvate A	N/A
Cells - fhsKO in BHN418 C	Phosphoenolpyruvate A	N/A
Cells - fhsKO-pfhs in BHN418 A	Phosphoenolpyruvate A	N/A
Cells - fhsKO-pfhs in BHN418 B	Phosphoenolpyruvate A	N/A
Cells - fhsKO-pfhs in BHN418 C	Phosphoenolpyruvate A	N/A
Cells - BHN418 A	Pyruvate	N/A
Cells - BHN418 B	Pyruvate	N/A
Cells - BHN418 C	Pyruvate	N/A
Cells - proABCKO in BHN418 A	Pyruvate	N/A
Cells - proABCKO in BHN418 B	Pyruvate	N/A
Cells - proABCKO in BHN418 C	Pyruvate	N/A
Cells - fhsKO in BHN418 A	Pyruvate	N/A
Cells - fhsKO in BHN418 B	Pyruvate	N/A
Cells - fhsKO in BHN418 C	Pyruvate	N/A
Cells - fhsKO-pfhs in BHN418 A	Pyruvate	N/A
Cells - fhsKO-pfhs in BHN418 B	Pyruvate	N/A
Cells - fhsKO-pfhs in BHN418 C	Pyruvate	N/A
Cells - BHN418 A	Reduced Glutathione	9365
Cells - BHN418 B	Reduced Glutathione	11333
Cells - BHN418 C	Reduced Glutathione	8530
Cells - proABCKO in BHN418 A	Reduced Glutathione	12168
Cells - proABCKO in BHN418 B	Reduced Glutathione	10438
Cells - proABCKO in BHN418 C	Reduced Glutathione	14316
Cells - fhsKO in BHN418 A	Reduced Glutathione	26185
Cells - fhsKO in BHN418 B	Reduced Glutathione	27497
Cells - fhsKO in BHN418 C	Reduced Glutathione	21175
Cells - fhsKO-pfhs in BHN418 A	Reduced Glutathione	12705
Cells - fhsKO-pfhs in BHN418 B	Reduced Glutathione	12168
Cells - fhsKO-pfhs in BHN418 C	Reduced Glutathione	12109
Cells - BHN418 A	Reduced NAD	2625
Cells - BHN418 B	Reduced NAD	1968
Cells - BHN418 C	Reduced NAD	6342
Cells - proABCKO in BHN418 A	Reduced NAD	13121
Cells - proABCKO in BHN418 B	Reduced NAD	9661
Cells - proABCKO in BHN418 C	Reduced NAD	16222
Cells - fhsKO in BHN418 A	Reduced NAD	8230
Cells - fhsKO in BHN418 B	Reduced NAD	7157
Cells - fhsKO in BHN418 C	Reduced NAD	9616
Cells - fhsKO-pfhs in BHN418 A	Reduced NAD	8708
Cells - fhsKO-pfhs in BHN418 B	Reduced NAD	6083
Cells - fhsKO-pfhs in BHN418 C	Reduced NAD	7975
Cells - BHN418 A	Reduced NADP	6144
Cells - BHN418 B	Reduced NADP	4653
Cells - BHN418 C	Reduced NADP	5021
Cells - proABCKO in BHN418 A	Reduced NADP	5130
Cells - proABCKO in BHN418 B	Reduced NADP	6084
Cells - proABCKO in BHN418 C	Reduced NADP	5846
Cells - fhsKO in BHN418 A	Reduced NADP	5130
Cells - fhsKO in BHN418 B	Reduced NADP	4414
Cells - fhsKO in BHN418 C	Reduced NADP	7039
Cells - fhsKO-pfhs in BHN418 A	Reduced NADP	10081
Cells - fhsKO-pfhs in BHN418 B	Reduced NADP	10319
Cells - fhsKO-pfhs in BHN418 C	Reduced NADP	11193
Cells - BHN418 A	Ribose-5-phosphate	53744
Cells - BHN418 B	Ribose-5-phosphate	62900
Cells - BHN418 C	Ribose-5-phosphate	62274
Cells - proABCKO in BHN418 A	Ribose-5-phosphate	78295
Cells - proABCKO in BHN418 B	Ribose-5-phosphate	85180
Cells - proABCKO in BHN418 C	Ribose-5-phosphate	92280
Cells - fhsKO in BHN418 A	Ribose-5-phosphate	93769
Cells - fhsKO in BHN418 B	Ribose-5-phosphate	104059
Cells - fhsKO in BHN418 C	Ribose-5-phosphate	100659
Cells - fhsKO-pfhs in BHN418 A	Ribose-5-phosphate	76829
Cells - fhsKO-pfhs in BHN418 B	Ribose-5-phosphate	87268
Cells - fhsKO-pfhs in BHN418 C	Ribose-5-phosphate	92576
Cells - BHN418 A	Ribose-5-phosphate A	N/A
Cells - BHN418 B	Ribose-5-phosphate A	N/A
Cells - BHN418 C	Ribose-5-phosphate A	N/A
Cells - proABCKO in BHN418 A	Ribose-5-phosphate A	N/A
Cells - proABCKO in BHN418 B	Ribose-5-phosphate A	N/A
Cells - proABCKO in BHN418 C	Ribose-5-phosphate A	N/A
Cells - fhsKO in BHN418 A	Ribose-5-phosphate A	N/A
Cells - fhsKO in BHN418 B	Ribose-5-phosphate A	N/A
Cells - fhsKO in BHN418 C	Ribose-5-phosphate A	N/A
Cells - fhsKO-pfhs in BHN418 A	Ribose-5-phosphate A	N/A
Cells - fhsKO-pfhs in BHN418 B	Ribose-5-phosphate A	N/A
Cells - fhsKO-pfhs in BHN418 C	Ribose-5-phosphate A	N/A
Cells - BHN418 A	Ribulose-5-phosphate	56130
Cells - BHN418 B	Ribulose-5-phosphate	63109
Cells - BHN418 C	Ribulose-5-phosphate	62244
Cells - proABCKO in BHN418 A	Ribulose-5-phosphate	89752
Cells - proABCKO in BHN418 B	Ribulose-5-phosphate	103999
Cells - proABCKO in BHN418 C	Ribulose-5-phosphate	112589
Cells - fhsKO in BHN418 A	Ribulose-5-phosphate	95201
Cells - fhsKO in BHN418 B	Ribulose-5-phosphate	93799
Cells - fhsKO in BHN418 C	Ribulose-5-phosphate	98243
Cells - fhsKO-pfhs in BHN418 A	Ribulose-5-phosphate	83569
Cells - fhsKO-pfhs in BHN418 B	Ribulose-5-phosphate	86910
Cells - fhsKO-pfhs in BHN418 C	Ribulose-5-phosphate	90012
Cells - BHN418 A	Ribulose-5-phosphate A	N/A
Cells - BHN418 B	Ribulose-5-phosphate A	N/A
Cells - BHN418 C	Ribulose-5-phosphate A	N/A
Cells - proABCKO in BHN418 A	Ribulose-5-phosphate A	N/A
Cells - proABCKO in BHN418 B	Ribulose-5-phosphate A	N/A
Cells - proABCKO in BHN418 C	Ribulose-5-phosphate A	N/A
Cells - fhsKO in BHN418 A	Ribulose-5-phosphate A	N/A
Cells - fhsKO in BHN418 B	Ribulose-5-phosphate A	N/A
Cells - fhsKO in BHN418 C	Ribulose-5-phosphate A	N/A
Cells - fhsKO-pfhs in BHN418 A	Ribulose-5-phosphate A	N/A
Cells - fhsKO-pfhs in BHN418 B	Ribulose-5-phosphate A	N/A
Cells - fhsKO-pfhs in BHN418 C	Ribulose-5-phosphate A	N/A
Cells - BHN418 A	Sedoheptulose-5-phosphate	117805
Cells - BHN418 B	Sedoheptulose-5-phosphate	111245
Cells - BHN418 C	Sedoheptulose-5-phosphate	114705
Cells - proABCKO in BHN418 A	Sedoheptulose-5-phosphate	86133
Cells - proABCKO in BHN418 B	Sedoheptulose-5-phosphate	83381
Cells - proABCKO in BHN418 C	Sedoheptulose-5-phosphate	66449
Cells - fhsKO in BHN418 A	Sedoheptulose-5-phosphate	176442
Cells - fhsKO in BHN418 B	Sedoheptulose-5-phosphate	139400
Cells - fhsKO in BHN418 C	Sedoheptulose-5-phosphate	157831
Cells - fhsKO-pfhs in BHN418 A	Sedoheptulose-5-phosphate	189862
Cells - fhsKO-pfhs in BHN418 B	Sedoheptulose-5-phosphate	187059
Cells - fhsKO-pfhs in BHN418 C	Sedoheptulose-5-phosphate	153447
Cells - BHN418 A	Sedoheptulose-5-phosphate A	N/A
Cells - BHN418 B	Sedoheptulose-5-phosphate A	N/A
Cells - BHN418 C	Sedoheptulose-5-phosphate A	N/A
Cells - proABCKO in BHN418 A	Sedoheptulose-5-phosphate A	N/A
Cells - proABCKO in BHN418 B	Sedoheptulose-5-phosphate A	N/A
Cells - proABCKO in BHN418 C	Sedoheptulose-5-phosphate A	N/A
Cells - fhsKO in BHN418 A	Sedoheptulose-5-phosphate A	N/A
Cells - fhsKO in BHN418 B	Sedoheptulose-5-phosphate A	N/A
Cells - fhsKO in BHN418 C	Sedoheptulose-5-phosphate A	N/A
Cells - fhsKO-pfhs in BHN418 A	Sedoheptulose-5-phosphate A	N/A
Cells - fhsKO-pfhs in BHN418 B	Sedoheptulose-5-phosphate A	N/A
Cells - fhsKO-pfhs in BHN418 C	Sedoheptulose-5-phosphate A	N/A
Cells - BHN418 A	Succinate	19115
Cells - BHN418 B	Succinate	11511
Cells - BHN418 C	Succinate	16252
Cells - proABCKO in BHN418 A	Succinate	184063
Cells - proABCKO in BHN418 B	Succinate	187639
Cells - proABCKO in BHN418 C	Succinate	170760
Cells - fhsKO in BHN418 A	Succinate	213646
Cells - fhsKO in BHN418 B	Succinate	174816
Cells - fhsKO in BHN418 C	Succinate	224497
Cells - fhsKO-pfhs in BHN418 A	Succinate	181823
Cells - fhsKO-pfhs in BHN418 B	Succinate	151736
Cells - fhsKO-pfhs in BHN418 C	Succinate	168732
Cells - BHN418 A	U-13C-Glucose	N/A
Cells - BHN418 B	U-13C-Glucose	N/A
Cells - BHN418 C	U-13C-Glucose	N/A
Cells - proABCKO in BHN418 A	U-13C-Glucose	N/A
Cells - proABCKO in BHN418 B	U-13C-Glucose	N/A
Cells - proABCKO in BHN418 C	U-13C-Glucose	N/A
Cells - fhsKO in BHN418 A	U-13C-Glucose	N/A
Cells - fhsKO in BHN418 B	U-13C-Glucose	N/A
Cells - fhsKO in BHN418 C	U-13C-Glucose	N/A
Cells - fhsKO-pfhs in BHN418 A	U-13C-Glucose	N/A
Cells - fhsKO-pfhs in BHN418 B	U-13C-Glucose	N/A
Cells - fhsKO-pfhs in BHN418 C	U-13C-Glucose	N/A
Cells - BHN418 A	U-13C-Lactate	N/A
Cells - BHN418 B	U-13C-Lactate	N/A
Cells - BHN418 C	U-13C-Lactate	N/A
Cells - proABCKO in BHN418 A	U-13C-Lactate	N/A
Cells - proABCKO in BHN418 B	U-13C-Lactate	N/A
Cells - proABCKO in BHN418 C	U-13C-Lactate	N/A
Cells - fhsKO in BHN418 A	U-13C-Lactate	N/A
Cells - fhsKO in BHN418 B	U-13C-Lactate	N/A
Cells - fhsKO in BHN418 C	U-13C-Lactate	N/A
Cells - fhsKO-pfhs in BHN418 A	U-13C-Lactate	N/A
Cells - fhsKO-pfhs in BHN418 B	U-13C-Lactate	N/A
Cells - fhsKO-pfhs in BHN418 C	U-13C-Lactate	N/A
Cells - BHN418 A	U-13CPyruvate	N/A
Cells - BHN418 B	U-13CPyruvate	N/A
Cells - BHN418 C	U-13CPyruvate	N/A
Cells - proABCKO in BHN418 A	U-13CPyruvate	N/A
Cells - proABCKO in BHN418 B	U-13CPyruvate	N/A
Cells - proABCKO in BHN418 C	U-13CPyruvate	N/A
Cells - fhsKO in BHN418 A	U-13CPyruvate	N/A
Cells - fhsKO in BHN418 B	U-13CPyruvate	N/A
Cells - fhsKO in BHN418 C	U-13CPyruvate	N/A
Cells - fhsKO-pfhs in BHN418 A	U-13CPyruvate	N/A
Cells - fhsKO-pfhs in BHN418 B	U-13CPyruvate	N/A
Cells - fhsKO-pfhs in BHN418 C	U-13CPyruvate	N/A
Cells - BHN418 A	UDP-Glucose	1350799
Cells - BHN418 B	UDP-Glucose	1367484
Cells - BHN418 C	UDP-Glucose	1463914
Cells - proABCKO in BHN418 A	UDP-Glucose	7873636
Cells - proABCKO in BHN418 B	UDP-Glucose	8418679
Cells - proABCKO in BHN418 C	UDP-Glucose	7597672
Cells - fhsKO in BHN418 A	UDP-Glucose	2770758
Cells - fhsKO in BHN418 B	UDP-Glucose	2763997
Cells - fhsKO in BHN418 C	UDP-Glucose	2624091
Cells - fhsKO-pfhs in BHN418 A	UDP-Glucose	1117023
Cells - fhsKO-pfhs in BHN418 B	UDP-Glucose	1139987
Cells - fhsKO-pfhs in BHN418 C	UDP-Glucose	1179536
Cells - BHN418 A	UDP-Glucose A	N/A
Cells - BHN418 B	UDP-Glucose A	N/A
Cells - BHN418 C	UDP-Glucose A	N/A
Cells - proABCKO in BHN418 A	UDP-Glucose A	N/A
Cells - proABCKO in BHN418 B	UDP-Glucose A	N/A
Cells - proABCKO in BHN418 C	UDP-Glucose A	N/A
Cells - fhsKO in BHN418 A	UDP-Glucose A	N/A
Cells - fhsKO in BHN418 B	UDP-Glucose A	N/A
Cells - fhsKO in BHN418 C	UDP-Glucose A	N/A
Cells - fhsKO-pfhs in BHN418 A	UDP-Glucose A	N/A
Cells - fhsKO-pfhs in BHN418 B	UDP-Glucose A	N/A
Cells - fhsKO-pfhs in BHN418 C	UDP-Glucose A	N/A
Cells - BHN418 A	Warfarin	20322671
Cells - BHN418 B	Warfarin	21316011
Cells - BHN418 C	Warfarin	20809424
Cells - proABCKO in BHN418 A	Warfarin	21305240
Cells - proABCKO in BHN418 B	Warfarin	19716795
Cells - proABCKO in BHN418 C	Warfarin	20652700
Cells - fhsKO in BHN418 A	Warfarin	19325044
Cells - fhsKO in BHN418 B	Warfarin	20718177
Cells - fhsKO in BHN418 C	Warfarin	20119653
Cells - fhsKO-pfhs in BHN418 A	Warfarin	20998550
Cells - fhsKO-pfhs in BHN418 B	Warfarin	19532913
Cells - fhsKO-pfhs in BHN418 C	Warfarin	19403467
Cells - BHN418 A	Xylulose-5-phosphate	54579
Cells - BHN418 B	Xylulose-5-phosphate	68179
Cells - BHN418 C	Xylulose-5-phosphate	61827
Cells - proABCKO in BHN418 A	Xylulose-5-phosphate	82948
Cells - proABCKO in BHN418 B	Xylulose-5-phosphate	89087
Cells - proABCKO in BHN418 C	Xylulose-5-phosphate	99794
Cells - fhsKO in BHN418 A	Xylulose-5-phosphate	90668
Cells - fhsKO in BHN418 B	Xylulose-5-phosphate	103254
Cells - fhsKO in BHN418 C	Xylulose-5-phosphate	92934
Cells - fhsKO-pfhs in BHN418 A	Xylulose-5-phosphate	82722
Cells - fhsKO-pfhs in BHN418 B	Xylulose-5-phosphate	86671
Cells - fhsKO-pfhs in BHN418 C	Xylulose-5-phosphate	88968
Cells - BHN418 A	Xylulose-5-phosphate A	N/A
Cells - BHN418 B	Xylulose-5-phosphate A	N/A
Cells - BHN418 C	Xylulose-5-phosphate A	N/A
Cells - proABCKO in BHN418 A	Xylulose-5-phosphate A	N/A
Cells - proABCKO in BHN418 B	Xylulose-5-phosphate A	N/A
Cells - proABCKO in BHN418 C	Xylulose-5-phosphate A	N/A
Cells - fhsKO in BHN418 A	Xylulose-5-phosphate A	N/A
Cells - fhsKO in BHN418 B	Xylulose-5-phosphate A	N/A
Cells - fhsKO in BHN418 C	Xylulose-5-phosphate A	N/A
Cells - fhsKO-pfhs in BHN418 A	Xylulose-5-phosphate A	N/A
Cells - fhsKO-pfhs in BHN418 B	Xylulose-5-phosphate A	N/A
Cells - fhsKO-pfhs in BHN418 C	Xylulose-5-phosphate A	N/A
Cells - BHN418 A	Adenine	N/A
Cells - BHN418 B	Adenine	N/A
Cells - BHN418 C	Adenine	N/A
Cells - proABCKO in BHN418 A	Adenine	N/A
Cells - proABCKO in BHN418 B	Adenine	N/A
Cells - proABCKO in BHN418 C	Adenine	N/A
Cells - fhsKO in BHN418 A	Adenine	N/A
Cells - fhsKO in BHN418 B	Adenine	N/A
Cells - fhsKO in BHN418 C	Adenine	N/A
Cells - fhsKO-pfhs in BHN418 A	Adenine	N/A
Cells - fhsKO-pfhs in BHN418 B	Adenine	N/A
Cells - fhsKO-pfhs in BHN418 C	Adenine	N/A
Cells - BHN418 A	Adenosine	N/A
Cells - BHN418 B	Adenosine	N/A
Cells - BHN418 C	Adenosine	N/A
Cells - proABCKO in BHN418 A	Adenosine	N/A
Cells - proABCKO in BHN418 B	Adenosine	N/A
Cells - proABCKO in BHN418 C	Adenosine	N/A
Cells - fhsKO in BHN418 A	Adenosine	N/A
Cells - fhsKO in BHN418 B	Adenosine	N/A
Cells - fhsKO in BHN418 C	Adenosine	N/A
Cells - fhsKO-pfhs in BHN418 A	Adenosine	N/A
Cells - fhsKO-pfhs in BHN418 B	Adenosine	N/A
Cells - fhsKO-pfhs in BHN418 C	Adenosine	N/A
Cells - BHN418 A	ADP	239142
Cells - BHN418 B	ADP	292899
Cells - BHN418 C	ADP	273288
Cells - proABCKO in BHN418 A	ADP	423557
Cells - proABCKO in BHN418 B	ADP	489741
Cells - proABCKO in BHN418 C	ADP	506495
Cells - fhsKO in BHN418 A	ADP	234056
Cells - fhsKO in BHN418 B	ADP	196706
Cells - fhsKO in BHN418 C	ADP	220774
Cells - fhsKO-pfhs in BHN418 A	ADP	178781
Cells - fhsKO-pfhs in BHN418 B	ADP	265354
Cells - fhsKO-pfhs in BHN418 C	ADP	224051
Cells - BHN418 A	AMP	82530
Cells - BHN418 B	AMP	96774
Cells - BHN418 C	AMP	86516
Cells - proABCKO in BHN418 A	AMP	170935
Cells - proABCKO in BHN418 B	AMP	156277
Cells - proABCKO in BHN418 C	AMP	165271
Cells - fhsKO in BHN418 A	AMP	153894
Cells - fhsKO in BHN418 B	AMP	114887
Cells - fhsKO in BHN418 C	AMP	103851
Cells - fhsKO-pfhs in BHN418 A	AMP	91900
Cells - fhsKO-pfhs in BHN418 B	AMP	96377
Cells - fhsKO-pfhs in BHN418 C	AMP	92690
Cells - BHN418 A	ATP	12201
Cells - BHN418 B	ATP	15328
Cells - BHN418 C	ATP	16163
Cells - proABCKO in BHN418 A	ATP	10785
Cells - proABCKO in BHN418 B	ATP	17114
Cells - proABCKO in BHN418 C	ATP	22657
Cells - fhsKO in BHN418 A	ATP	4747
Cells - fhsKO in BHN418 B	ATP	2956
Cells - fhsKO in BHN418 C	ATP	4899
Cells - fhsKO-pfhs in BHN418 A	ATP	3373
Cells - fhsKO-pfhs in BHN418 B	ATP	4332
Cells - fhsKO-pfhs in BHN418 C	ATP	3831
Cells - BHN418 A	Carbamoyl-L-aspartate	N/A
Cells - BHN418 B	Carbamoyl-L-aspartate	N/A
Cells - BHN418 C	Carbamoyl-L-aspartate	N/A
Cells - proABCKO in BHN418 A	Carbamoyl-L-aspartate	N/A
Cells - proABCKO in BHN418 B	Carbamoyl-L-aspartate	N/A
Cells - proABCKO in BHN418 C	Carbamoyl-L-aspartate	N/A
Cells - fhsKO in BHN418 A	Carbamoyl-L-aspartate	N/A
Cells - fhsKO in BHN418 B	Carbamoyl-L-aspartate	N/A
Cells - fhsKO in BHN418 C	Carbamoyl-L-aspartate	N/A
Cells - fhsKO-pfhs in BHN418 A	Carbamoyl-L-aspartate	N/A
Cells - fhsKO-pfhs in BHN418 B	Carbamoyl-L-aspartate	N/A
Cells - fhsKO-pfhs in BHN418 C	Carbamoyl-L-aspartate	N/A
Cells - BHN418 A	CDP	6453
Cells - BHN418 B	CDP	7494
Cells - BHN418 C	CDP	6413
Cells - proABCKO in BHN418 A	CDP	13033
Cells - proABCKO in BHN418 B	CDP	16240
Cells - proABCKO in BHN418 C	CDP	16240
Cells - fhsKO in BHN418 A	CDP	10910
Cells - fhsKO in BHN418 B	CDP	7870
Cells - fhsKO in BHN418 C	CDP	9536
Cells - fhsKO-pfhs in BHN418 A	CDP	6596
Cells - fhsKO-pfhs in BHN418 B	CDP	10535
Cells - fhsKO-pfhs in BHN418 C	CDP	9286
Cells - BHN418 A	CMP	5455
Cells - BHN418 B	CMP	5330
Cells - BHN418 C	CMP	6410
Cells - proABCKO in BHN418 A	CMP	18215
Cells - proABCKO in BHN418 B	CMP	17613
Cells - proABCKO in BHN418 C	CMP	14907
Cells - fhsKO in BHN418 A	CMP	7662
Cells - fhsKO in BHN418 B	CMP	11368
Cells - fhsKO in BHN418 C	CMP	7827
Cells - fhsKO-pfhs in BHN418 A	CMP	9910
Cells - fhsKO-pfhs in BHN418 B	CMP	9575
Cells - fhsKO-pfhs in BHN418 C	CMP	9369
Cells - BHN418 A	CTP	1649
Cells - BHN418 B	CTP	1208
Cells - BHN418 C	CTP	776
Cells - proABCKO in BHN418 A	CTP	1249
Cells - proABCKO in BHN418 B	CTP	1832
Cells - proABCKO in BHN418 C	CTP	3057
Cells - fhsKO in BHN418 A	CTP	902
Cells - fhsKO in BHN418 B	CTP	583
Cells - fhsKO in BHN418 C	CTP	535
Cells - fhsKO-pfhs in BHN418 A	CTP	916
Cells - fhsKO-pfhs in BHN418 B	CTP	2040
Cells - fhsKO-pfhs in BHN418 C	CTP	416
Cells - BHN418 A	Cytidine	N/A
Cells - BHN418 B	Cytidine	N/A
Cells - BHN418 C	Cytidine	N/A
Cells - proABCKO in BHN418 A	Cytidine	N/A
Cells - proABCKO in BHN418 B	Cytidine	N/A
Cells - proABCKO in BHN418 C	Cytidine	N/A
Cells - fhsKO in BHN418 A	Cytidine	N/A
Cells - fhsKO in BHN418 B	Cytidine	N/A
Cells - fhsKO in BHN418 C	Cytidine	N/A
Cells - fhsKO-pfhs in BHN418 A	Cytidine	N/A
Cells - fhsKO-pfhs in BHN418 B	Cytidine	N/A
Cells - fhsKO-pfhs in BHN418 C	Cytidine	N/A
Cells - BHN418 A	Cytosine	N/A
Cells - BHN418 B	Cytosine	N/A
Cells - BHN418 C	Cytosine	N/A
Cells - proABCKO in BHN418 A	Cytosine	N/A
Cells - proABCKO in BHN418 B	Cytosine	N/A
Cells - proABCKO in BHN418 C	Cytosine	N/A
Cells - fhsKO in BHN418 A	Cytosine	N/A
Cells - fhsKO in BHN418 B	Cytosine	N/A
Cells - fhsKO in BHN418 C	Cytosine	N/A
Cells - fhsKO-pfhs in BHN418 A	Cytosine	N/A
Cells - fhsKO-pfhs in BHN418 B	Cytosine	N/A
Cells - fhsKO-pfhs in BHN418 C	Cytosine	N/A
Cells - BHN418 A	Dihydroorotate	N/A
Cells - BHN418 B	Dihydroorotate	N/A
Cells - BHN418 C	Dihydroorotate	N/A
Cells - proABCKO in BHN418 A	Dihydroorotate	N/A
Cells - proABCKO in BHN418 B	Dihydroorotate	N/A
Cells - proABCKO in BHN418 C	Dihydroorotate	N/A
Cells - fhsKO in BHN418 A	Dihydroorotate	N/A
Cells - fhsKO in BHN418 B	Dihydroorotate	N/A
Cells - fhsKO in BHN418 C	Dihydroorotate	N/A
Cells - fhsKO-pfhs in BHN418 A	Dihydroorotate	N/A
Cells - fhsKO-pfhs in BHN418 B	Dihydroorotate	N/A
Cells - fhsKO-pfhs in BHN418 C	Dihydroorotate	N/A
Cells - BHN418 A	FMN	N/A
Cells - BHN418 B	FMN	N/A
Cells - BHN418 C	FMN	N/A
Cells - proABCKO in BHN418 A	FMN	N/A
Cells - proABCKO in BHN418 B	FMN	N/A
Cells - proABCKO in BHN418 C	FMN	N/A
Cells - fhsKO in BHN418 A	FMN	N/A
Cells - fhsKO in BHN418 B	FMN	N/A
Cells - fhsKO in BHN418 C	FMN	N/A
Cells - fhsKO-pfhs in BHN418 A	FMN	N/A
Cells - fhsKO-pfhs in BHN418 B	FMN	N/A
Cells - fhsKO-pfhs in BHN418 C	FMN	N/A
Cells - BHN418 A	GDP	1390
Cells - BHN418 B	GDP	2457
Cells - BHN418 C	GDP	1403
Cells - proABCKO in BHN418 A	GDP	3021
Cells - proABCKO in BHN418 B	GDP	3714
Cells - proABCKO in BHN418 C	GDP	3789
Cells - fhsKO in BHN418 A	GDP	2124
Cells - fhsKO in BHN418 B	GDP	1541
Cells - fhsKO in BHN418 C	GDP	2024
Cells - fhsKO-pfhs in BHN418 A	GDP	1610
Cells - fhsKO-pfhs in BHN418 B	GDP	1541
Cells - fhsKO-pfhs in BHN418 C	GDP	916
Cells - BHN418 A	GMP	1083
Cells - BHN418 B	GMP	708
Cells - BHN418 C	GMP	1692
Cells - proABCKO in BHN418 A	GMP	1193
Cells - proABCKO in BHN418 B	GMP	1933
Cells - proABCKO in BHN418 C	GMP	2217
Cells - fhsKO in BHN418 A	GMP	1858
Cells - fhsKO in BHN418 B	GMP	1277
Cells - fhsKO in BHN418 C	GMP	1605
Cells - fhsKO-pfhs in BHN418 A	GMP	1236
Cells - fhsKO-pfhs in BHN418 B	GMP	1611
Cells - fhsKO-pfhs in BHN418 C	GMP	1188
Cells - BHN418 A	GTP	N/A
Cells - BHN418 B	GTP	N/A
Cells - BHN418 C	GTP	N/A
Cells - proABCKO in BHN418 A	GTP	N/A
Cells - proABCKO in BHN418 B	GTP	N/A
Cells - proABCKO in BHN418 C	GTP	N/A
Cells - fhsKO in BHN418 A	GTP	N/A
Cells - fhsKO in BHN418 B	GTP	N/A
Cells - fhsKO in BHN418 C	GTP	N/A
Cells - fhsKO-pfhs in BHN418 A	GTP	N/A
Cells - fhsKO-pfhs in BHN418 B	GTP	N/A
Cells - fhsKO-pfhs in BHN418 C	GTP	N/A
Cells - BHN418 A	Guanine	N/A
Cells - BHN418 B	Guanine	N/A
Cells - BHN418 C	Guanine	N/A
Cells - proABCKO in BHN418 A	Guanine	N/A
Cells - proABCKO in BHN418 B	Guanine	N/A
Cells - proABCKO in BHN418 C	Guanine	N/A
Cells - fhsKO in BHN418 A	Guanine	N/A
Cells - fhsKO in BHN418 B	Guanine	N/A
Cells - fhsKO in BHN418 C	Guanine	N/A
Cells - fhsKO-pfhs in BHN418 A	Guanine	N/A
Cells - fhsKO-pfhs in BHN418 B	Guanine	N/A
Cells - fhsKO-pfhs in BHN418 C	Guanine	N/A
Cells - BHN418 A	Guanosine	N/A
Cells - BHN418 B	Guanosine	N/A
Cells - BHN418 C	Guanosine	N/A
Cells - proABCKO in BHN418 A	Guanosine	N/A
Cells - proABCKO in BHN418 B	Guanosine	N/A
Cells - proABCKO in BHN418 C	Guanosine	N/A
Cells - fhsKO in BHN418 A	Guanosine	N/A
Cells - fhsKO in BHN418 B	Guanosine	N/A
Cells - fhsKO in BHN418 C	Guanosine	N/A
Cells - fhsKO-pfhs in BHN418 A	Guanosine	N/A
Cells - fhsKO-pfhs in BHN418 B	Guanosine	N/A
Cells - fhsKO-pfhs in BHN418 C	Guanosine	N/A
Cells - BHN418 A	Heavy ATP	N/A
Cells - BHN418 B	Heavy ATP	N/A
Cells - BHN418 C	Heavy ATP	N/A
Cells - proABCKO in BHN418 A	Heavy ATP	N/A
Cells - proABCKO in BHN418 B	Heavy ATP	N/A
Cells - proABCKO in BHN418 C	Heavy ATP	N/A
Cells - fhsKO in BHN418 A	Heavy ATP	N/A
Cells - fhsKO in BHN418 B	Heavy ATP	N/A
Cells - fhsKO in BHN418 C	Heavy ATP	N/A
Cells - fhsKO-pfhs in BHN418 A	Heavy ATP	N/A
Cells - fhsKO-pfhs in BHN418 B	Heavy ATP	N/A
Cells - fhsKO-pfhs in BHN418 C	Heavy ATP	N/A
Cells - BHN418 A	IMP	15990
Cells - BHN418 B	IMP	10035
Cells - BHN418 C	IMP	13950
Cells - proABCKO in BHN418 A	IMP	19279
Cells - proABCKO in BHN418 B	IMP	11028
Cells - proABCKO in BHN418 C	IMP	14949
Cells - fhsKO in BHN418 A	IMP	13908
Cells - fhsKO in BHN418 B	IMP	17364
Cells - fhsKO in BHN418 C	IMP	13991
Cells - fhsKO-pfhs in BHN418 A	IMP	12242
Cells - fhsKO-pfhs in BHN418 B	IMP	11451
Cells - fhsKO-pfhs in BHN418 C	IMP	14075
Cells - BHN418 A	Inosine	N/A
Cells - BHN418 B	Inosine	N/A
Cells - BHN418 C	Inosine	N/A
Cells - proABCKO in BHN418 A	Inosine	N/A
Cells - proABCKO in BHN418 B	Inosine	N/A
Cells - proABCKO in BHN418 C	Inosine	N/A
Cells - fhsKO in BHN418 A	Inosine	N/A
Cells - fhsKO in BHN418 B	Inosine	N/A
Cells - fhsKO in BHN418 C	Inosine	N/A
Cells - fhsKO-pfhs in BHN418 A	Inosine	N/A
Cells - fhsKO-pfhs in BHN418 B	Inosine	N/A
Cells - fhsKO-pfhs in BHN418 C	Inosine	N/A
Cells - BHN418 A	myo-Inositol	96725
Cells - BHN418 B	myo-Inositol	111714
Cells - BHN418 C	myo-Inositol	123456
Cells - proABCKO in BHN418 A	myo-Inositol	300292
Cells - proABCKO in BHN418 B	myo-Inositol	330937
Cells - proABCKO in BHN418 C	myo-Inositol	337350
Cells - fhsKO in BHN418 A	myo-Inositol	208334
Cells - fhsKO in BHN418 B	myo-Inositol	218057
Cells - fhsKO in BHN418 C	myo-Inositol	199778
Cells - fhsKO-pfhs in BHN418 A	myo-Inositol	221014
Cells - fhsKO-pfhs in BHN418 B	myo-Inositol	199279
Cells - fhsKO-pfhs in BHN418 C	myo-Inositol	271895
Cells - BHN418 A	N-acetyl-aspartate	N/A
Cells - BHN418 B	N-acetyl-aspartate	N/A
Cells - BHN418 C	N-acetyl-aspartate	N/A
Cells - proABCKO in BHN418 A	N-acetyl-aspartate	N/A
Cells - proABCKO in BHN418 B	N-acetyl-aspartate	N/A
Cells - proABCKO in BHN418 C	N-acetyl-aspartate	N/A
Cells - fhsKO in BHN418 A	N-acetyl-aspartate	N/A
Cells - fhsKO in BHN418 B	N-acetyl-aspartate	N/A
Cells - fhsKO in BHN418 C	N-acetyl-aspartate	N/A
Cells - fhsKO-pfhs in BHN418 A	N-acetyl-aspartate	N/A
Cells - fhsKO-pfhs in BHN418 B	N-acetyl-aspartate	N/A
Cells - fhsKO-pfhs in BHN418 C	N-acetyl-aspartate	N/A
Cells - BHN418 A	N-acetyl-aspartyl-glutamate	N/A
Cells - BHN418 B	N-acetyl-aspartyl-glutamate	N/A
Cells - BHN418 C	N-acetyl-aspartyl-glutamate	N/A
Cells - proABCKO in BHN418 A	N-acetyl-aspartyl-glutamate	N/A
Cells - proABCKO in BHN418 B	N-acetyl-aspartyl-glutamate	N/A
Cells - proABCKO in BHN418 C	N-acetyl-aspartyl-glutamate	N/A
Cells - fhsKO in BHN418 A	N-acetyl-aspartyl-glutamate	N/A
Cells - fhsKO in BHN418 B	N-acetyl-aspartyl-glutamate	N/A
Cells - fhsKO in BHN418 C	N-acetyl-aspartyl-glutamate	N/A
Cells - fhsKO-pfhs in BHN418 A	N-acetyl-aspartyl-glutamate	N/A
Cells - fhsKO-pfhs in BHN418 B	N-acetyl-aspartyl-glutamate	N/A
Cells - fhsKO-pfhs in BHN418 C	N-acetyl-aspartyl-glutamate	N/A
Cells - BHN418 A	Nicotinate	N/A
Cells - BHN418 B	Nicotinate	N/A
Cells - BHN418 C	Nicotinate	N/A
Cells - proABCKO in BHN418 A	Nicotinate	N/A
Cells - proABCKO in BHN418 B	Nicotinate	N/A
Cells - proABCKO in BHN418 C	Nicotinate	N/A
Cells - fhsKO in BHN418 A	Nicotinate	N/A
Cells - fhsKO in BHN418 B	Nicotinate	N/A
Cells - fhsKO in BHN418 C	Nicotinate	N/A
Cells - fhsKO-pfhs in BHN418 A	Nicotinate	N/A
Cells - fhsKO-pfhs in BHN418 B	Nicotinate	N/A
Cells - fhsKO-pfhs in BHN418 C	Nicotinate	N/A
Cells - BHN418 A	Orotate	N/A
Cells - BHN418 B	Orotate	N/A
Cells - BHN418 C	Orotate	N/A
Cells - proABCKO in BHN418 A	Orotate	N/A
Cells - proABCKO in BHN418 B	Orotate	N/A
Cells - proABCKO in BHN418 C	Orotate	N/A
Cells - fhsKO in BHN418 A	Orotate	N/A
Cells - fhsKO in BHN418 B	Orotate	N/A
Cells - fhsKO in BHN418 C	Orotate	N/A
Cells - fhsKO-pfhs in BHN418 A	Orotate	N/A
Cells - fhsKO-pfhs in BHN418 B	Orotate	N/A
Cells - fhsKO-pfhs in BHN418 C	Orotate	N/A
Cells - BHN418 A	Shikimate	N/A
Cells - BHN418 B	Shikimate	N/A
Cells - BHN418 C	Shikimate	N/A
Cells - proABCKO in BHN418 A	Shikimate	N/A
Cells - proABCKO in BHN418 B	Shikimate	N/A
Cells - proABCKO in BHN418 C	Shikimate	N/A
Cells - fhsKO in BHN418 A	Shikimate	N/A
Cells - fhsKO in BHN418 B	Shikimate	N/A
Cells - fhsKO in BHN418 C	Shikimate	N/A
Cells - fhsKO-pfhs in BHN418 A	Shikimate	N/A
Cells - fhsKO-pfhs in BHN418 B	Shikimate	N/A
Cells - fhsKO-pfhs in BHN418 C	Shikimate	N/A
Cells - BHN418 A	Taurine	N/A
Cells - BHN418 B	Taurine	N/A
Cells - BHN418 C	Taurine	N/A
Cells - proABCKO in BHN418 A	Taurine	N/A
Cells - proABCKO in BHN418 B	Taurine	N/A
Cells - proABCKO in BHN418 C	Taurine	N/A
Cells - fhsKO in BHN418 A	Taurine	N/A
Cells - fhsKO in BHN418 B	Taurine	N/A
Cells - fhsKO in BHN418 C	Taurine	N/A
Cells - fhsKO-pfhs in BHN418 A	Taurine	N/A
Cells - fhsKO-pfhs in BHN418 B	Taurine	N/A
Cells - fhsKO-pfhs in BHN418 C	Taurine	N/A
Cells - BHN418 A	Thymidine	N/A
Cells - BHN418 B	Thymidine	N/A
Cells - BHN418 C	Thymidine	N/A
Cells - proABCKO in BHN418 A	Thymidine	N/A
Cells - proABCKO in BHN418 B	Thymidine	N/A
Cells - proABCKO in BHN418 C	Thymidine	N/A
Cells - fhsKO in BHN418 A	Thymidine	N/A
Cells - fhsKO in BHN418 B	Thymidine	N/A
Cells - fhsKO in BHN418 C	Thymidine	N/A
Cells - fhsKO-pfhs in BHN418 A	Thymidine	N/A
Cells - fhsKO-pfhs in BHN418 B	Thymidine	N/A
Cells - fhsKO-pfhs in BHN418 C	Thymidine	N/A
Cells - BHN418 A	Thymine	N/A
Cells - BHN418 B	Thymine	N/A
Cells - BHN418 C	Thymine	N/A
Cells - proABCKO in BHN418 A	Thymine	N/A
Cells - proABCKO in BHN418 B	Thymine	N/A
Cells - proABCKO in BHN418 C	Thymine	N/A
Cells - fhsKO in BHN418 A	Thymine	N/A
Cells - fhsKO in BHN418 B	Thymine	N/A
Cells - fhsKO in BHN418 C	Thymine	N/A
Cells - fhsKO-pfhs in BHN418 A	Thymine	N/A
Cells - fhsKO-pfhs in BHN418 B	Thymine	N/A
Cells - fhsKO-pfhs in BHN418 C	Thymine	N/A
Cells - BHN418 A	UDP	112699
Cells - BHN418 B	UDP	119446
Cells - BHN418 C	UDP	131702
Cells - proABCKO in BHN418 A	UDP	377048
Cells - proABCKO in BHN418 B	UDP	422521
Cells - proABCKO in BHN418 C	UDP	329071
Cells - fhsKO in BHN418 A	UDP	282821
Cells - fhsKO in BHN418 B	UDP	228439
Cells - fhsKO in BHN418 C	UDP	250006
Cells - fhsKO-pfhs in BHN418 A	UDP	132750
Cells - fhsKO-pfhs in BHN418 B	UDP	146697
Cells - fhsKO-pfhs in BHN418 C	UDP	127043
Cells - BHN418 A	UMP	131879
Cells - BHN418 B	UMP	141411
Cells - BHN418 C	UMP	137666
Cells - proABCKO in BHN418 A	UMP	373476
Cells - proABCKO in BHN418 B	UMP	351488
Cells - proABCKO in BHN418 C	UMP	482377
Cells - fhsKO in BHN418 A	UMP	196212
Cells - fhsKO in BHN418 B	UMP	221171
Cells - fhsKO in BHN418 C	UMP	224927
Cells - fhsKO-pfhs in BHN418 A	UMP	113514
Cells - fhsKO-pfhs in BHN418 B	UMP	161301
Cells - fhsKO-pfhs in BHN418 C	UMP	163109
Cells - BHN418 A	Uracil	N/A
Cells - BHN418 B	Uracil	N/A
Cells - BHN418 C	Uracil	N/A
Cells - proABCKO in BHN418 A	Uracil	N/A
Cells - proABCKO in BHN418 B	Uracil	N/A
Cells - proABCKO in BHN418 C	Uracil	N/A
Cells - fhsKO in BHN418 A	Uracil	N/A
Cells - fhsKO in BHN418 B	Uracil	N/A
Cells - fhsKO in BHN418 C	Uracil	N/A
Cells - fhsKO-pfhs in BHN418 A	Uracil	N/A
Cells - fhsKO-pfhs in BHN418 B	Uracil	N/A
Cells - fhsKO-pfhs in BHN418 C	Uracil	N/A
Cells - BHN418 A	Uridine	N/A
Cells - BHN418 B	Uridine	N/A
Cells - BHN418 C	Uridine	N/A
Cells - proABCKO in BHN418 A	Uridine	N/A
Cells - proABCKO in BHN418 B	Uridine	N/A
Cells - proABCKO in BHN418 C	Uridine	N/A
Cells - fhsKO in BHN418 A	Uridine	N/A
Cells - fhsKO in BHN418 B	Uridine	N/A
Cells - fhsKO in BHN418 C	Uridine	N/A
Cells - fhsKO-pfhs in BHN418 A	Uridine	N/A
Cells - fhsKO-pfhs in BHN418 B	Uridine	N/A
Cells - fhsKO-pfhs in BHN418 C	Uridine	N/A
Cells - BHN418 A	UTP	7453
Cells - BHN418 B	UTP	7287
Cells - BHN418 C	UTP	5996
Cells - proABCKO in BHN418 A	UTP	14949
Cells - proABCKO in BHN418 B	UTP	23818
Cells - proABCKO in BHN418 C	UTP	10767
Cells - fhsKO in BHN418 A	UTP	10785
Cells - fhsKO in BHN418 B	UTP	4499
Cells - fhsKO in BHN418 C	UTP	6621
Cells - fhsKO-pfhs in BHN418 A	UTP	3915
Cells - fhsKO-pfhs in BHN418 B	UTP	5039
Cells - fhsKO-pfhs in BHN418 C	UTP	1957
Cells - BHN418 A	Warfarin	19692723
Cells - BHN418 B	Warfarin	18166170
Cells - BHN418 C	Warfarin	17474739
Cells - proABCKO in BHN418 A	Warfarin	19661912
Cells - proABCKO in BHN418 B	Warfarin	18724448
Cells - proABCKO in BHN418 C	Warfarin	19408915
Cells - fhsKO in BHN418 A	Warfarin	18949917
Cells - fhsKO in BHN418 B	Warfarin	19510365
Cells - fhsKO in BHN418 C	Warfarin	20722062
Cells - fhsKO-pfhs in BHN418 A	Warfarin	21170233
Cells - fhsKO-pfhs in BHN418 B	Warfarin	16561348
Cells - fhsKO-pfhs in BHN418 C	Warfarin	17733816
Cells - BHN418 A	Xanthine	N/A
Cells - BHN418 B	Xanthine	N/A
Cells - BHN418 C	Xanthine	N/A
Cells - proABCKO in BHN418 A	Xanthine	N/A
Cells - proABCKO in BHN418 B	Xanthine	N/A
Cells - proABCKO in BHN418 C	Xanthine	N/A
Cells - fhsKO in BHN418 A	Xanthine	N/A
Cells - fhsKO in BHN418 B	Xanthine	N/A
Cells - fhsKO in BHN418 C	Xanthine	N/A
Cells - fhsKO-pfhs in BHN418 A	Xanthine	N/A
Cells - fhsKO-pfhs in BHN418 B	Xanthine	N/A
Cells - fhsKO-pfhs in BHN418 C	Xanthine	N/A
