# Supplementary material for: Essential role of proline synthesis and the one-carbon metabolism pathways for systemic virulence of Streptococcus pneumoniae
Source: mBio. 2024 Oct 18;15(11):e01758-24. doi: 10.1128/mbio.01758-24 (PMC11559097; doi:10.1128/mbio.01758-24)
Supplement: Data Set S3 — Metabolomics data for DE39. [file mbio.01758-24-s0006.csv]

Sample ID	Component Name	Area
DE39 A	5-Methyl-THF	N/A
DE39 B	5-Methyl-THF	N/A
DE39 C	5-Methyl-THF	N/A
proABCKO in DE39 A	5-Methyl-THF	N/A
proABCKO in DE39 B	5-Methyl-THF	N/A
proABCKO in DE39 C	5-Methyl-THF	N/A
fhsKO in DE39 A	5-Methyl-THF	N/A
fhsKO in DE39 B	5-Methyl-THF	N/A
fhsKO in DE39 C	5-Methyl-THF	N/A
DE39 A	7,8-Dihyrofolate	N/A
DE39 B	7,8-Dihyrofolate	N/A
DE39 C	7,8-Dihyrofolate	N/A
proABCKO in DE39 A	7,8-Dihyrofolate	N/A
proABCKO in DE39 B	7,8-Dihyrofolate	N/A
proABCKO in DE39 C	7,8-Dihyrofolate	N/A
fhsKO in DE39 A	7,8-Dihyrofolate	N/A
fhsKO in DE39 B	7,8-Dihyrofolate	N/A
fhsKO in DE39 C	7,8-Dihyrofolate	N/A
DE39 A	Agmatine	N/A
DE39 B	Agmatine	N/A
DE39 C	Agmatine	N/A
proABCKO in DE39 A	Agmatine	N/A
proABCKO in DE39 B	Agmatine	N/A
proABCKO in DE39 C	Agmatine	N/A
fhsKO in DE39 A	Agmatine	N/A
fhsKO in DE39 B	Agmatine	N/A
fhsKO in DE39 C	Agmatine	N/A
DE39 A	Alanine	39756
DE39 B	Alanine	41309
DE39 C	Alanine	35961
proABCKO in DE39 A	Alanine	50591
proABCKO in DE39 B	Alanine	48012
proABCKO in DE39 C	Alanine	47006
fhsKO in DE39 A	Alanine	49831
fhsKO in DE39 B	Alanine	50296
fhsKO in DE39 C	Alanine	47811
DE39 A	Aminolevulinic	N/A
DE39 B	Aminolevulinic	N/A
DE39 C	Aminolevulinic	N/A
proABCKO in DE39 A	Aminolevulinic	N/A
proABCKO in DE39 B	Aminolevulinic	N/A
proABCKO in DE39 C	Aminolevulinic	N/A
fhsKO in DE39 A	Aminolevulinic	N/A
fhsKO in DE39 B	Aminolevulinic	N/A
fhsKO in DE39 C	Aminolevulinic	N/A
DE39 A	Arginine	379758
DE39 B	Arginine	381014
DE39 C	Arginine	334139
proABCKO in DE39 A	Arginine	423227
proABCKO in DE39 B	Arginine	370793
proABCKO in DE39 C	Arginine	393169
fhsKO in DE39 A	Arginine	324574
fhsKO in DE39 B	Arginine	321735
fhsKO in DE39 C	Arginine	285965
DE39 A	Argininosuccinate	N/A
DE39 B	Argininosuccinate	N/A
DE39 C	Argininosuccinate	N/A
proABCKO in DE39 A	Argininosuccinate	N/A
proABCKO in DE39 B	Argininosuccinate	N/A
proABCKO in DE39 C	Argininosuccinate	N/A
fhsKO in DE39 A	Argininosuccinate	N/A
fhsKO in DE39 B	Argininosuccinate	N/A
fhsKO in DE39 C	Argininosuccinate	N/A
DE39 A	Asparagine	50732
DE39 B	Asparagine	45818
DE39 C	Asparagine	47237
proABCKO in DE39 A	Asparagine	50241
proABCKO in DE39 B	Asparagine	47401
proABCKO in DE39 C	Asparagine	46801
fhsKO in DE39 A	Asparagine	49149
fhsKO in DE39 B	Asparagine	48985
fhsKO in DE39 C	Asparagine	49422
DE39 A	Aspartate	155872
DE39 B	Aspartate	158457
DE39 C	Aspartate	144389
proABCKO in DE39 A	Aspartate	193319
proABCKO in DE39 B	Aspartate	204978
proABCKO in DE39 C	Aspartate	195158
fhsKO in DE39 A	Aspartate	122654
fhsKO in DE39 B	Aspartate	132429
fhsKO in DE39 C	Aspartate	120719
DE39 A	Biotin	N/A
DE39 B	Biotin	N/A
DE39 C	Biotin	N/A
proABCKO in DE39 A	Biotin	N/A
proABCKO in DE39 B	Biotin	N/A
proABCKO in DE39 C	Biotin	N/A
fhsKO in DE39 A	Biotin	N/A
fhsKO in DE39 B	Biotin	N/A
fhsKO in DE39 C	Biotin	N/A
DE39 A	Carnitine	N/A
DE39 B	Carnitine	N/A
DE39 C	Carnitine	N/A
proABCKO in DE39 A	Carnitine	N/A
proABCKO in DE39 B	Carnitine	N/A
proABCKO in DE39 C	Carnitine	N/A
fhsKO in DE39 A	Carnitine	N/A
fhsKO in DE39 B	Carnitine	N/A
fhsKO in DE39 C	Carnitine	N/A
DE39 A	Choline	1009329
DE39 B	Choline	1206607
DE39 C	Choline	1403777
proABCKO in DE39 A	Choline	1456666
proABCKO in DE39 B	Choline	1318340
proABCKO in DE39 C	Choline	1533912
fhsKO in DE39 A	Choline	1311653
fhsKO in DE39 B	Choline	1507399
fhsKO in DE39 C	Choline	1520806
DE39 A	Creatine	N/A
DE39 B	Creatine	N/A
DE39 C	Creatine	N/A
proABCKO in DE39 A	Creatine	N/A
proABCKO in DE39 B	Creatine	N/A
proABCKO in DE39 C	Creatine	N/A
fhsKO in DE39 A	Creatine	N/A
fhsKO in DE39 B	Creatine	N/A
fhsKO in DE39 C	Creatine	N/A
DE39 A	Creatinine	N/A
DE39 B	Creatinine	N/A
DE39 C	Creatinine	N/A
proABCKO in DE39 A	Creatinine	N/A
proABCKO in DE39 B	Creatinine	N/A
proABCKO in DE39 C	Creatinine	N/A
fhsKO in DE39 A	Creatinine	N/A
fhsKO in DE39 B	Creatinine	N/A
fhsKO in DE39 C	Creatinine	N/A
DE39 A	Cysteine	N/A
DE39 B	Cysteine	N/A
DE39 C	Cysteine	N/A
proABCKO in DE39 A	Cysteine	N/A
proABCKO in DE39 B	Cysteine	N/A
proABCKO in DE39 C	Cysteine	N/A
fhsKO in DE39 A	Cysteine	N/A
fhsKO in DE39 B	Cysteine	N/A
fhsKO in DE39 C	Cysteine	N/A
DE39 A	D3-Creatinine	N/A
DE39 B	D3-Creatinine	N/A
DE39 C	D3-Creatinine	N/A
proABCKO in DE39 A	D3-Creatinine	N/A
proABCKO in DE39 B	D3-Creatinine	N/A
proABCKO in DE39 C	D3-Creatinine	N/A
fhsKO in DE39 A	D3-Creatinine	N/A
fhsKO in DE39 B	D3-Creatinine	N/A
fhsKO in DE39 C	D3-Creatinine	N/A
DE39 A	Folate	N/A
DE39 B	Folate	N/A
DE39 C	Folate	N/A
proABCKO in DE39 A	Folate	N/A
proABCKO in DE39 B	Folate	N/A
proABCKO in DE39 C	Folate	N/A
fhsKO in DE39 A	Folate	N/A
fhsKO in DE39 B	Folate	N/A
fhsKO in DE39 C	Folate	N/A
DE39 A	GABA	N/A
DE39 B	GABA	N/A
DE39 C	GABA	N/A
proABCKO in DE39 A	GABA	N/A
proABCKO in DE39 B	GABA	N/A
proABCKO in DE39 C	GABA	N/A
fhsKO in DE39 A	GABA	N/A
fhsKO in DE39 B	GABA	N/A
fhsKO in DE39 C	GABA	N/A
DE39 A	Glucosamine	N/A
DE39 B	Glucosamine	N/A
DE39 C	Glucosamine	N/A
proABCKO in DE39 A	Glucosamine	N/A
proABCKO in DE39 B	Glucosamine	N/A
proABCKO in DE39 C	Glucosamine	N/A
fhsKO in DE39 A	Glucosamine	N/A
fhsKO in DE39 B	Glucosamine	N/A
fhsKO in DE39 C	Glucosamine	N/A
DE39 A	Glutamate	699172
DE39 B	Glutamate	654664
DE39 C	Glutamate	697615
proABCKO in DE39 A	Glutamate	613379
proABCKO in DE39 B	Glutamate	598758
proABCKO in DE39 C	Glutamate	587286
fhsKO in DE39 A	Glutamate	436798
fhsKO in DE39 B	Glutamate	432131
fhsKO in DE39 C	Glutamate	388168
DE39 A	Glutamine	256169
DE39 B	Glutamine	280537
DE39 C	Glutamine	281430
proABCKO in DE39 A	Glutamine	340237
proABCKO in DE39 B	Glutamine	332578
proABCKO in DE39 C	Glutamine	339628
fhsKO in DE39 A	Glutamine	352601
fhsKO in DE39 B	Glutamine	310886
fhsKO in DE39 C	Glutamine	314681
DE39 A	Glycine	N/A
DE39 B	Glycine	N/A
DE39 C	Glycine	N/A
proABCKO in DE39 A	Glycine	N/A
proABCKO in DE39 B	Glycine	N/A
proABCKO in DE39 C	Glycine	N/A
fhsKO in DE39 A	Glycine	N/A
fhsKO in DE39 B	Glycine	N/A
fhsKO in DE39 C	Glycine	N/A
DE39 A	Histidine	151979
DE39 B	Histidine	170929
DE39 C	Histidine	178766
proABCKO in DE39 A	Histidine	176807
proABCKO in DE39 B	Histidine	164431
proABCKO in DE39 C	Histidine	171011
fhsKO in DE39 A	Histidine	181032
fhsKO in DE39 B	Histidine	168581
fhsKO in DE39 C	Histidine	183489
DE39 A	Homocysteine	N/A
DE39 B	Homocysteine	N/A
DE39 C	Homocysteine	N/A
proABCKO in DE39 A	Homocysteine	N/A
proABCKO in DE39 B	Homocysteine	N/A
proABCKO in DE39 C	Homocysteine	N/A
fhsKO in DE39 A	Homocysteine	N/A
fhsKO in DE39 B	Homocysteine	N/A
fhsKO in DE39 C	Homocysteine	N/A
DE39 A	Homoserine	N/A
DE39 B	Homoserine	N/A
DE39 C	Homoserine	N/A
proABCKO in DE39 A	Homoserine	N/A
proABCKO in DE39 B	Homoserine	N/A
proABCKO in DE39 C	Homoserine	N/A
fhsKO in DE39 A	Homoserine	N/A
fhsKO in DE39 B	Homoserine	N/A
fhsKO in DE39 C	Homoserine	N/A
DE39 A	Hypoxanthine	N/A
DE39 B	Hypoxanthine	N/A
DE39 C	Hypoxanthine	N/A
proABCKO in DE39 A	Hypoxanthine	N/A
proABCKO in DE39 B	Hypoxanthine	N/A
proABCKO in DE39 C	Hypoxanthine	N/A
fhsKO in DE39 A	Hypoxanthine	N/A
fhsKO in DE39 B	Hypoxanthine	N/A
fhsKO in DE39 C	Hypoxanthine	N/A
DE39 A	Isoleucine	154696
DE39 B	Isoleucine	144483
DE39 C	Isoleucine	166597
proABCKO in DE39 A	Isoleucine	303318
proABCKO in DE39 B	Isoleucine	214745
proABCKO in DE39 C	Isoleucine	274565
fhsKO in DE39 A	Isoleucine	209132
fhsKO in DE39 B	Isoleucine	179365
fhsKO in DE39 C	Isoleucine	176453
DE39 A	Leucine A	12462
DE39 B	Leucine A	12439
DE39 C	Leucine A	9952
proABCKO in DE39 A	Leucine A	16526
proABCKO in DE39 B	Leucine A	16986
proABCKO in DE39 C	Leucine A	16972
fhsKO in DE39 A	Leucine A	12892
fhsKO in DE39 B	Leucine A	11757
fhsKO in DE39 C	Leucine A	11234
DE39 A	Lysine	763865
DE39 B	Lysine	801614
DE39 C	Lysine	802275
proABCKO in DE39 A	Lysine	919333
proABCKO in DE39 B	Lysine	1034343
proABCKO in DE39 C	Lysine	999236
fhsKO in DE39 A	Lysine	894621
fhsKO in DE39 B	Lysine	873908
fhsKO in DE39 C	Lysine	805369
DE39 A	Methionine	N/A
DE39 B	Methionine	N/A
DE39 C	Methionine	N/A
proABCKO in DE39 A	Methionine	N/A
proABCKO in DE39 B	Methionine	N/A
proABCKO in DE39 C	Methionine	N/A
fhsKO in DE39 A	Methionine	N/A
fhsKO in DE39 B	Methionine	N/A
fhsKO in DE39 C	Methionine	N/A
DE39 A	n-a-Acetylornithine	N/A
DE39 B	n-a-Acetylornithine	N/A
DE39 C	n-a-Acetylornithine	N/A
proABCKO in DE39 A	n-a-Acetylornithine	N/A
proABCKO in DE39 B	n-a-Acetylornithine	N/A
proABCKO in DE39 C	n-a-Acetylornithine	N/A
fhsKO in DE39 A	n-a-Acetylornithine	N/A
fhsKO in DE39 B	n-a-Acetylornithine	N/A
fhsKO in DE39 C	n-a-Acetylornithine	N/A
DE39 A	Nicotinamide	N/A
DE39 B	Nicotinamide	N/A
DE39 C	Nicotinamide	N/A
proABCKO in DE39 A	Nicotinamide	N/A
proABCKO in DE39 B	Nicotinamide	N/A
proABCKO in DE39 C	Nicotinamide	N/A
fhsKO in DE39 A	Nicotinamide	N/A
fhsKO in DE39 B	Nicotinamide	N/A
fhsKO in DE39 C	Nicotinamide	N/A
DE39 A	Ornithine	N/A
DE39 B	Ornithine	N/A
DE39 C	Ornithine	N/A
proABCKO in DE39 A	Ornithine	N/A
proABCKO in DE39 B	Ornithine	N/A
proABCKO in DE39 C	Ornithine	N/A
fhsKO in DE39 A	Ornithine	N/A
fhsKO in DE39 B	Ornithine	N/A
fhsKO in DE39 C	Ornithine	N/A
DE39 A	Phenylalanine	575170
DE39 B	Phenylalanine	663601
DE39 C	Phenylalanine	607773
proABCKO in DE39 A	Phenylalanine	992548
proABCKO in DE39 B	Phenylalanine	753990
proABCKO in DE39 C	Phenylalanine	823291
fhsKO in DE39 A	Phenylalanine	709208
fhsKO in DE39 B	Phenylalanine	700418
fhsKO in DE39 C	Phenylalanine	628192
DE39 A	Proline	322690
DE39 B	Proline	372675
DE39 C	Proline	333967
proABCKO in DE39 A	Proline	516229
proABCKO in DE39 B	Proline	392457
proABCKO in DE39 C	Proline	440959
fhsKO in DE39 A	Proline	386256
fhsKO in DE39 B	Proline	388151
fhsKO in DE39 C	Proline	339332
DE39 A	Putrescine	N/A
DE39 B	Putrescine	N/A
DE39 C	Putrescine	N/A
proABCKO in DE39 A	Putrescine	N/A
proABCKO in DE39 B	Putrescine	N/A
proABCKO in DE39 C	Putrescine	N/A
fhsKO in DE39 A	Putrescine	N/A
fhsKO in DE39 B	Putrescine	N/A
fhsKO in DE39 C	Putrescine	N/A
DE39 A	Riboflavin	N/A
DE39 B	Riboflavin	N/A
DE39 C	Riboflavin	N/A
proABCKO in DE39 A	Riboflavin	N/A
proABCKO in DE39 B	Riboflavin	N/A
proABCKO in DE39 C	Riboflavin	N/A
fhsKO in DE39 A	Riboflavin	N/A
fhsKO in DE39 B	Riboflavin	N/A
fhsKO in DE39 C	Riboflavin	N/A
DE39 A	S-adenosyl-L-homocysteine	3604
DE39 B	S-adenosyl-L-homocysteine	3167
DE39 C	S-adenosyl-L-homocysteine	3495
proABCKO in DE39 A	S-adenosyl-L-homocysteine	5734
proABCKO in DE39 B	S-adenosyl-L-homocysteine	3386
proABCKO in DE39 C	S-adenosyl-L-homocysteine	4806
fhsKO in DE39 A	S-adenosyl-L-homocysteine	5133
fhsKO in DE39 B	S-adenosyl-L-homocysteine	5024
fhsKO in DE39 C	S-adenosyl-L-homocysteine	6007
DE39 A	S-adenosyl-L-methionine	18458
DE39 B	S-adenosyl-L-methionine	21158
DE39 C	S-adenosyl-L-methionine	20806
proABCKO in DE39 A	S-adenosyl-L-methionine	35278
proABCKO in DE39 B	S-adenosyl-L-methionine	28895
proABCKO in DE39 C	S-adenosyl-L-methionine	35715
fhsKO in DE39 A	S-adenosyl-L-methionine	23537
fhsKO in DE39 B	S-adenosyl-L-methionine	19660
fhsKO in DE39 C	S-adenosyl-L-methionine	24192
DE39 A	Serine	37677
DE39 B	Serine	42212
DE39 C	Serine	44234
proABCKO in DE39 A	Serine	35524
proABCKO in DE39 B	Serine	36971
proABCKO in DE39 C	Serine	34636
fhsKO in DE39 A	Serine	40521
fhsKO in DE39 B	Serine	41746
fhsKO in DE39 C	Serine	38363
DE39 A	Spermidine	N/A
DE39 B	Spermidine	N/A
DE39 C	Spermidine	N/A
proABCKO in DE39 A	Spermidine	N/A
proABCKO in DE39 B	Spermidine	N/A
proABCKO in DE39 C	Spermidine	N/A
fhsKO in DE39 A	Spermidine	N/A
fhsKO in DE39 B	Spermidine	N/A
fhsKO in DE39 C	Spermidine	N/A
DE39 A	Threonine	349011
DE39 B	Threonine	354391
DE39 C	Threonine	340493
proABCKO in DE39 A	Threonine	271536
proABCKO in DE39 B	Threonine	285283
proABCKO in DE39 C	Threonine	265787
fhsKO in DE39 A	Threonine	476581
fhsKO in DE39 B	Threonine	452380
fhsKO in DE39 C	Threonine	427596
DE39 A	Tryptophan	497522
DE39 B	Tryptophan	536891
DE39 C	Tryptophan	556486
proABCKO in DE39 A	Tryptophan	702613
proABCKO in DE39 B	Tryptophan	548205
proABCKO in DE39 C	Tryptophan	625014
fhsKO in DE39 A	Tryptophan	535454
fhsKO in DE39 B	Tryptophan	543259
fhsKO in DE39 C	Tryptophan	514381
DE39 A	Tyrosine	N/A
DE39 B	Tyrosine	N/A
DE39 C	Tyrosine	N/A
proABCKO in DE39 A	Tyrosine	N/A
proABCKO in DE39 B	Tyrosine	N/A
proABCKO in DE39 C	Tyrosine	N/A
fhsKO in DE39 A	Tyrosine	N/A
fhsKO in DE39 B	Tyrosine	N/A
fhsKO in DE39 C	Tyrosine	N/A
DE39 A	Tyrosine A	99442
DE39 B	Tyrosine A	107441
DE39 C	Tyrosine A	96875
proABCKO in DE39 A	Tyrosine A	146787
proABCKO in DE39 B	Tyrosine A	140543
proABCKO in DE39 C	Tyrosine A	181790
fhsKO in DE39 A	Tyrosine A	110678
fhsKO in DE39 B	Tyrosine A	115278
fhsKO in DE39 C	Tyrosine A	120114
DE39 A	Uric Acid	N/A
DE39 B	Uric Acid	N/A
DE39 C	Uric Acid	N/A
proABCKO in DE39 A	Uric Acid	N/A
proABCKO in DE39 B	Uric Acid	N/A
proABCKO in DE39 C	Uric Acid	N/A
fhsKO in DE39 A	Uric Acid	N/A
fhsKO in DE39 B	Uric Acid	N/A
fhsKO in DE39 C	Uric Acid	N/A
DE39 A	Valine	280639
DE39 B	Valine	260379
DE39 C	Valine	290906
proABCKO in DE39 A	Valine	391770
proABCKO in DE39 B	Valine	322470
proABCKO in DE39 C	Valine	385190
fhsKO in DE39 A	Valine	408098
fhsKO in DE39 B	Valine	361571
fhsKO in DE39 C	Valine	397022
DE39 A	Warfarin	411923
DE39 B	Warfarin	418586
DE39 C	Warfarin	442176
proABCKO in DE39 A	Warfarin	404277
proABCKO in DE39 B	Warfarin	357532
proABCKO in DE39 C	Warfarin	447965
fhsKO in DE39 A	Warfarin	466150
fhsKO in DE39 B	Warfarin	424483
fhsKO in DE39 C	Warfarin	442313
DE39 A	3-Phosphoglycerate/2-Phosphoglycerate	228995
DE39 B	3-Phosphoglycerate/2-Phosphoglycerate	237652
DE39 C	3-Phosphoglycerate/2-Phosphoglycerate	252795
proABCKO in DE39 A	3-Phosphoglycerate/2-Phosphoglycerate	310477
proABCKO in DE39 B	3-Phosphoglycerate/2-Phosphoglycerate	274985
proABCKO in DE39 C	3-Phosphoglycerate/2-Phosphoglycerate	272049
fhsKO in DE39 A	3-Phosphoglycerate/2-Phosphoglycerate	310804
fhsKO in DE39 B	3-Phosphoglycerate/2-Phosphoglycerate	322884
fhsKO in DE39 C	3-Phosphoglycerate/2-Phosphoglycerate	315845
DE39 A	3-Phosphoglycerate/2-Phosphoglycerate A	N/A
DE39 B	3-Phosphoglycerate/2-Phosphoglycerate A	N/A
DE39 C	3-Phosphoglycerate/2-Phosphoglycerate A	N/A
proABCKO in DE39 A	3-Phosphoglycerate/2-Phosphoglycerate A	N/A
proABCKO in DE39 B	3-Phosphoglycerate/2-Phosphoglycerate A	N/A
proABCKO in DE39 C	3-Phosphoglycerate/2-Phosphoglycerate A	N/A
fhsKO in DE39 A	3-Phosphoglycerate/2-Phosphoglycerate A	N/A
fhsKO in DE39 B	3-Phosphoglycerate/2-Phosphoglycerate A	N/A
fhsKO in DE39 C	3-Phosphoglycerate/2-Phosphoglycerate A	N/A
DE39 A	6-Phosphogluconate	34656
DE39 B	6-Phosphogluconate	37102
DE39 C	6-Phosphogluconate	45871
proABCKO in DE39 A	6-Phosphogluconate	38534
proABCKO in DE39 B	6-Phosphogluconate	39548
proABCKO in DE39 C	6-Phosphogluconate	41635
fhsKO in DE39 A	6-Phosphogluconate	38355
fhsKO in DE39 B	6-Phosphogluconate	38355
fhsKO in DE39 C	6-Phosphogluconate	59769
DE39 A	a-Ketoglutarate	N/A
DE39 B	a-Ketoglutarate	N/A
DE39 C	a-Ketoglutarate	N/A
proABCKO in DE39 A	a-Ketoglutarate	N/A
proABCKO in DE39 B	a-Ketoglutarate	N/A
proABCKO in DE39 C	a-Ketoglutarate	N/A
fhsKO in DE39 A	a-Ketoglutarate	N/A
fhsKO in DE39 B	a-Ketoglutarate	N/A
fhsKO in DE39 C	a-Ketoglutarate	N/A
DE39 A	C6-Phosphate	258840
DE39 B	C6-Phosphate	281418
DE39 C	C6-Phosphate	294301
proABCKO in DE39 A	C6-Phosphate	241872
proABCKO in DE39 B	C6-Phosphate	270650
proABCKO in DE39 C	C6-Phosphate	248611
fhsKO in DE39 A	C6-Phosphate	167312
fhsKO in DE39 B	C6-Phosphate	177452
fhsKO in DE39 C	C6-Phosphate	216760
DE39 A	cis-Aconitate	3629
DE39 B	cis-Aconitate	5210
DE39 C	cis-Aconitate	4071
proABCKO in DE39 A	cis-Aconitate	5791
proABCKO in DE39 B	cis-Aconitate	4383
proABCKO in DE39 C	cis-Aconitate	5777
fhsKO in DE39 A	cis-Aconitate	6284
fhsKO in DE39 B	cis-Aconitate	4940
fhsKO in DE39 C	cis-Aconitate	5674
DE39 A	cis-Aconitate A	N/A
DE39 B	cis-Aconitate A	N/A
DE39 C	cis-Aconitate A	N/A
proABCKO in DE39 A	cis-Aconitate A	N/A
proABCKO in DE39 B	cis-Aconitate A	N/A
proABCKO in DE39 C	cis-Aconitate A	N/A
fhsKO in DE39 A	cis-Aconitate A	N/A
fhsKO in DE39 B	cis-Aconitate A	N/A
fhsKO in DE39 C	cis-Aconitate A	N/A
DE39 A	Citrate	135192
DE39 B	Citrate	174053
DE39 C	Citrate	168860
proABCKO in DE39 A	Citrate	184162
proABCKO in DE39 B	Citrate	170489
proABCKO in DE39 C	Citrate	163122
fhsKO in DE39 A	Citrate	170757
fhsKO in DE39 B	Citrate	169320
fhsKO in DE39 C	Citrate	158366
DE39 A	Citrulline	9246
DE39 B	Citrulline	10617
DE39 C	Citrulline	9603
proABCKO in DE39 A	Citrulline	11274
proABCKO in DE39 B	Citrulline	9305
proABCKO in DE39 C	Citrulline	10737
fhsKO in DE39 A	Citrulline	10677
fhsKO in DE39 B	Citrulline	9663
fhsKO in DE39 C	Citrulline	8709
DE39 A	Dihydroxyacetone Phosphate	295353
DE39 B	Dihydroxyacetone Phosphate	305527
DE39 C	Dihydroxyacetone Phosphate	355066
proABCKO in DE39 A	Dihydroxyacetone Phosphate	264309
proABCKO in DE39 B	Dihydroxyacetone Phosphate	279162
proABCKO in DE39 C	Dihydroxyacetone Phosphate	300333
fhsKO in DE39 A	Dihydroxyacetone Phosphate	272796
fhsKO in DE39 B	Dihydroxyacetone Phosphate	282920
fhsKO in DE39 C	Dihydroxyacetone Phosphate	324913
DE39 A	Dihydroxyacetone Phosphate A	N/A
DE39 B	Dihydroxyacetone Phosphate A	N/A
DE39 C	Dihydroxyacetone Phosphate A	N/A
proABCKO in DE39 A	Dihydroxyacetone Phosphate A	N/A
proABCKO in DE39 B	Dihydroxyacetone Phosphate A	N/A
proABCKO in DE39 C	Dihydroxyacetone Phosphate A	N/A
fhsKO in DE39 A	Dihydroxyacetone Phosphate A	N/A
fhsKO in DE39 B	Dihydroxyacetone Phosphate A	N/A
fhsKO in DE39 C	Dihydroxyacetone Phosphate A	N/A
DE39 A	Erythrose-4-phosphate	16761
DE39 B	Erythrose-4-phosphate	19565
DE39 C	Erythrose-4-phosphate	14852
proABCKO in DE39 A	Erythrose-4-phosphate	16761
proABCKO in DE39 B	Erythrose-4-phosphate	12108
proABCKO in DE39 C	Erythrose-4-phosphate	14196
fhsKO in DE39 A	Erythrose-4-phosphate	17536
fhsKO in DE39 B	Erythrose-4-phosphate	12407
fhsKO in DE39 C	Erythrose-4-phosphate	14080
DE39 A	FAD	128009
DE39 B	FAD	126398
DE39 C	FAD	132483
proABCKO in DE39 A	FAD	135167
proABCKO in DE39 B	FAD	145963
proABCKO in DE39 C	FAD	145367
fhsKO in DE39 A	FAD	154434
fhsKO in DE39 B	FAD	174476
fhsKO in DE39 C	FAD	165171
DE39 A	Fructose 1,6-Bisphosphate	429139
DE39 B	Fructose 1,6-Bisphosphate	377455
DE39 C	Fructose 1,6-Bisphosphate	442266
proABCKO in DE39 A	Fructose 1,6-Bisphosphate	562044
proABCKO in DE39 B	Fructose 1,6-Bisphosphate	594648
proABCKO in DE39 C	Fructose 1,6-Bisphosphate	566153
fhsKO in DE39 A	Fructose 1,6-Bisphosphate	464692
fhsKO in DE39 B	Fructose 1,6-Bisphosphate	508992
fhsKO in DE39 C	Fructose 1,6-Bisphosphate	488986
DE39 A	Fructose 1,6-Bisphosphate A	N/A
DE39 B	Fructose 1,6-Bisphosphate A	N/A
DE39 C	Fructose 1,6-Bisphosphate A	N/A
proABCKO in DE39 A	Fructose 1,6-Bisphosphate A	N/A
proABCKO in DE39 B	Fructose 1,6-Bisphosphate A	N/A
proABCKO in DE39 C	Fructose 1,6-Bisphosphate A	N/A
fhsKO in DE39 A	Fructose 1,6-Bisphosphate A	N/A
fhsKO in DE39 B	Fructose 1,6-Bisphosphate A	N/A
fhsKO in DE39 C	Fructose 1,6-Bisphosphate A	N/A
DE39 A	Fructose 6-Phosphate	37129
DE39 B	Fructose 6-Phosphate	36068
DE39 C	Fructose 6-Phosphate	44390
proABCKO in DE39 A	Fructose 6-Phosphate	36645
proABCKO in DE39 B	Fructose 6-Phosphate	39543
proABCKO in DE39 C	Fructose 6-Phosphate	28613
fhsKO in DE39 A	Fructose 6-Phosphate	22731
fhsKO in DE39 B	Fructose 6-Phosphate	24289
fhsKO in DE39 C	Fructose 6-Phosphate	25896
DE39 A	Fumarate	N/A
DE39 B	Fumarate	N/A
DE39 C	Fumarate	N/A
proABCKO in DE39 A	Fumarate	N/A
proABCKO in DE39 B	Fumarate	N/A
proABCKO in DE39 C	Fumarate	N/A
fhsKO in DE39 A	Fumarate	N/A
fhsKO in DE39 B	Fumarate	N/A
fhsKO in DE39 C	Fumarate	N/A
DE39 A	Glucose	375192
DE39 B	Glucose	405898
DE39 C	Glucose	415816
proABCKO in DE39 A	Glucose	462429
proABCKO in DE39 B	Glucose	378497
proABCKO in DE39 C	Glucose	429795
fhsKO in DE39 A	Glucose	327928
fhsKO in DE39 B	Glucose	339315
fhsKO in DE39 C	Glucose	357777
DE39 A	Glucose 6-Phosphate	30718
DE39 B	Glucose 6-Phosphate	36683
DE39 C	Glucose 6-Phosphate	39403
proABCKO in DE39 A	Glucose 6-Phosphate	36534
proABCKO in DE39 B	Glucose 6-Phosphate	35490
proABCKO in DE39 C	Glucose 6-Phosphate	32210
fhsKO in DE39 A	Glucose 6-Phosphate	16522
fhsKO in DE39 B	Glucose 6-Phosphate	21174
fhsKO in DE39 C	Glucose 6-Phosphate	24127
DE39 A	Glucose-1-Phosphate	17919
DE39 B	Glucose-1-Phosphate	19386
DE39 C	Glucose-1-Phosphate	17320
proABCKO in DE39 A	Glucose-1-Phosphate	21891
proABCKO in DE39 B	Glucose-1-Phosphate	22368
proABCKO in DE39 C	Glucose-1-Phosphate	22248
fhsKO in DE39 A	Glucose-1-Phosphate	16403
fhsKO in DE39 B	Glucose-1-Phosphate	16821
fhsKO in DE39 C	Glucose-1-Phosphate	17829
DE39 A	Glyceraldehyde 3-Phosphate	259985
DE39 B	Glyceraldehyde 3-Phosphate	292016
DE39 C	Glyceraldehyde 3-Phosphate	319575
proABCKO in DE39 A	Glyceraldehyde 3-Phosphate	282770
proABCKO in DE39 B	Glyceraldehyde 3-Phosphate	289899
proABCKO in DE39 C	Glyceraldehyde 3-Phosphate	321364
fhsKO in DE39 A	Glyceraldehyde 3-Phosphate	279196
fhsKO in DE39 B	Glyceraldehyde 3-Phosphate	268007
fhsKO in DE39 C	Glyceraldehyde 3-Phosphate	311074
DE39 A	Glyceraldehyde 3-Phosphate A	237049
DE39 B	Glyceraldehyde 3-Phosphate A	N/A
DE39 C	Glyceraldehyde 3-Phosphate A	N/A
proABCKO in DE39 A	Glyceraldehyde 3-Phosphate A	N/A
proABCKO in DE39 B	Glyceraldehyde 3-Phosphate A	N/A
proABCKO in DE39 C	Glyceraldehyde 3-Phosphate A	N/A
fhsKO in DE39 A	Glyceraldehyde 3-Phosphate A	N/A
fhsKO in DE39 B	Glyceraldehyde 3-Phosphate A	N/A
fhsKO in DE39 C	Glyceraldehyde 3-Phosphate A	N/A
DE39 A	Glycerate	46744
DE39 B	Glycerate	55728
DE39 C	Glycerate	47779
proABCKO in DE39 A	Glycerate	81272
proABCKO in DE39 B	Glycerate	71520
proABCKO in DE39 C	Glycerate	64869
fhsKO in DE39 A	Glycerate	100748
fhsKO in DE39 B	Glycerate	108622
fhsKO in DE39 C	Glycerate	93271
DE39 A	Gylcerol-3-Phosphate	20161
DE39 B	Gylcerol-3-Phosphate	24278
DE39 C	Gylcerol-3-Phosphate	22309
proABCKO in DE39 A	Gylcerol-3-Phosphate	24158
proABCKO in DE39 B	Gylcerol-3-Phosphate	25291
proABCKO in DE39 C	Gylcerol-3-Phosphate	20042
fhsKO in DE39 A	Gylcerol-3-Phosphate	32211
fhsKO in DE39 B	Gylcerol-3-Phosphate	24397
fhsKO in DE39 C	Gylcerol-3-Phosphate	27976
DE39 A	Isocitrate	N/A
DE39 B	Isocitrate	N/A
DE39 C	Isocitrate	N/A
proABCKO in DE39 A	Isocitrate	N/A
proABCKO in DE39 B	Isocitrate	N/A
proABCKO in DE39 C	Isocitrate	N/A
fhsKO in DE39 A	Isocitrate	N/A
fhsKO in DE39 B	Isocitrate	N/A
fhsKO in DE39 C	Isocitrate	N/A
DE39 A	Lactate	2119406
DE39 B	Lactate	2597845
DE39 C	Lactate	2210835
proABCKO in DE39 A	Lactate	3177042
proABCKO in DE39 B	Lactate	2400759
proABCKO in DE39 C	Lactate	2276558
fhsKO in DE39 A	Lactate	3038011
fhsKO in DE39 B	Lactate	2887374
fhsKO in DE39 C	Lactate	2925652
DE39 A	Malate	152107
DE39 B	Malate	145132
DE39 C	Malate	138179
proABCKO in DE39 A	Malate	172209
proABCKO in DE39 B	Malate	145546
proABCKO in DE39 C	Malate	120851
fhsKO in DE39 A	Malate	223628
fhsKO in DE39 B	Malate	203108
fhsKO in DE39 C	Malate	214203
DE39 A	NAD	426333
DE39 B	NAD	498921
DE39 C	NAD	498978
proABCKO in DE39 A	NAD	467136
proABCKO in DE39 B	NAD	518127
proABCKO in DE39 C	NAD	446398
fhsKO in DE39 A	NAD	444713
fhsKO in DE39 B	NAD	452149
fhsKO in DE39 C	NAD	394992
DE39 A	NADP	132106
DE39 B	NADP	137239
DE39 C	NADP	127157
proABCKO in DE39 A	NADP	149494
proABCKO in DE39 B	NADP	163719
proABCKO in DE39 C	NADP	173197
fhsKO in DE39 A	NADP	190857
fhsKO in DE39 B	NADP	162522
fhsKO in DE39 C	NADP	141471
DE39 A	Oxaloacetate	N/A
DE39 B	Oxaloacetate	N/A
DE39 C	Oxaloacetate	N/A
proABCKO in DE39 A	Oxaloacetate	N/A
proABCKO in DE39 B	Oxaloacetate	N/A
proABCKO in DE39 C	Oxaloacetate	N/A
fhsKO in DE39 A	Oxaloacetate	N/A
fhsKO in DE39 B	Oxaloacetate	N/A
fhsKO in DE39 C	Oxaloacetate	N/A
DE39 A	Oxideized Glutathione	167313
DE39 B	Oxideized Glutathione	174214
DE39 C	Oxideized Glutathione	189622
proABCKO in DE39 A	Oxideized Glutathione	262810
proABCKO in DE39 B	Oxideized Glutathione	307212
proABCKO in DE39 C	Oxideized Glutathione	243783
fhsKO in DE39 A	Oxideized Glutathione	115390
fhsKO in DE39 B	Oxideized Glutathione	115414
fhsKO in DE39 C	Oxideized Glutathione	95854
DE39 A	Pheylpyruvate	343122
DE39 B	Pheylpyruvate	290309
DE39 C	Pheylpyruvate	331321
proABCKO in DE39 A	Pheylpyruvate	199891
proABCKO in DE39 B	Pheylpyruvate	164774
proABCKO in DE39 C	Pheylpyruvate	206301
fhsKO in DE39 A	Pheylpyruvate	244952
fhsKO in DE39 B	Pheylpyruvate	278968
fhsKO in DE39 C	Pheylpyruvate	314700
DE39 A	Phosphoenolpyruvate	58456
DE39 B	Phosphoenolpyruvate	65196
DE39 C	Phosphoenolpyruvate	65017
proABCKO in DE39 A	Phosphoenolpyruvate	67522
proABCKO in DE39 B	Phosphoenolpyruvate	64032
proABCKO in DE39 C	Phosphoenolpyruvate	74322
fhsKO in DE39 A	Phosphoenolpyruvate	75217
fhsKO in DE39 B	Phosphoenolpyruvate	89473
fhsKO in DE39 C	Phosphoenolpyruvate	73905
DE39 A	Phosphoenolpyruvate A	N/A
DE39 B	Phosphoenolpyruvate A	N/A
DE39 C	Phosphoenolpyruvate A	N/A
proABCKO in DE39 A	Phosphoenolpyruvate A	N/A
proABCKO in DE39 B	Phosphoenolpyruvate A	N/A
proABCKO in DE39 C	Phosphoenolpyruvate A	N/A
fhsKO in DE39 A	Phosphoenolpyruvate A	N/A
fhsKO in DE39 B	Phosphoenolpyruvate A	N/A
fhsKO in DE39 C	Phosphoenolpyruvate A	N/A
DE39 A	Pyruvate	17297
DE39 B	Pyruvate	24008
DE39 C	Pyruvate	20698
proABCKO in DE39 A	Pyruvate	7993
proABCKO in DE39 B	Pyruvate	3034
proABCKO in DE39 C	Pyruvate	13570
fhsKO in DE39 A	Pyruvate	7315
fhsKO in DE39 B	Pyruvate	4951
fhsKO in DE39 C	Pyruvate	11560
DE39 A	Reduced Glutathione	189969
DE39 B	Reduced Glutathione	184973
DE39 C	Reduced Glutathione	207056
proABCKO in DE39 A	Reduced Glutathione	91317
proABCKO in DE39 B	Reduced Glutathione	65291
proABCKO in DE39 C	Reduced Glutathione	80860
fhsKO in DE39 A	Reduced Glutathione	64014
fhsKO in DE39 B	Reduced Glutathione	54435
fhsKO in DE39 C	Reduced Glutathione	76763
DE39 A	Reduced NAD	7575
DE39 B	Reduced NAD	8172
DE39 C	Reduced NAD	9663
proABCKO in DE39 A	Reduced NAD	6323
proABCKO in DE39 B	Reduced NAD	6561
proABCKO in DE39 C	Reduced NAD	14673
fhsKO in DE39 A	Reduced NAD	11035
fhsKO in DE39 B	Reduced NAD	7396
fhsKO in DE39 C	Reduced NAD	18192
DE39 A	Reduced NADP	8232
DE39 B	Reduced NADP	6740
DE39 C	Reduced NADP	13481
proABCKO in DE39 A	Reduced NADP	5428
proABCKO in DE39 B	Reduced NADP	6919
proABCKO in DE39 C	Reduced NADP	7158
fhsKO in DE39 A	Reduced NADP	4951
fhsKO in DE39 B	Reduced NADP	6681
fhsKO in DE39 C	Reduced NADP	20818
DE39 A	Ribose-5-phosphate	69551
DE39 B	Ribose-5-phosphate	80527
DE39 C	Ribose-5-phosphate	90011
proABCKO in DE39 A	Ribose-5-phosphate	112440
proABCKO in DE39 B	Ribose-5-phosphate	114140
proABCKO in DE39 C	Ribose-5-phosphate	106504
fhsKO in DE39 A	Ribose-5-phosphate	91205
fhsKO in DE39 B	Ribose-5-phosphate	90101
fhsKO in DE39 C	Ribose-5-phosphate	102508
DE39 A	Ribose-5-phosphate A	N/A
DE39 B	Ribose-5-phosphate A	N/A
DE39 C	Ribose-5-phosphate A	N/A
proABCKO in DE39 A	Ribose-5-phosphate A	N/A
proABCKO in DE39 B	Ribose-5-phosphate A	N/A
proABCKO in DE39 C	Ribose-5-phosphate A	N/A
fhsKO in DE39 A	Ribose-5-phosphate A	N/A
fhsKO in DE39 B	Ribose-5-phosphate A	N/A
fhsKO in DE39 C	Ribose-5-phosphate A	N/A
DE39 A	Ribulose-5-phosphate	71072
DE39 B	Ribulose-5-phosphate	90727
DE39 C	Ribulose-5-phosphate	96752
proABCKO in DE39 A	Ribulose-5-phosphate	114587
proABCKO in DE39 B	Ribulose-5-phosphate	136120
proABCKO in DE39 C	Ribulose-5-phosphate	111107
fhsKO in DE39 A	Ribulose-5-phosphate	85776
fhsKO in DE39 B	Ribulose-5-phosphate	96394
fhsKO in DE39 C	Ribulose-5-phosphate	118405
DE39 A	Ribulose-5-phosphate A	N/A
DE39 B	Ribulose-5-phosphate A	N/A
DE39 C	Ribulose-5-phosphate A	N/A
proABCKO in DE39 A	Ribulose-5-phosphate A	N/A
proABCKO in DE39 B	Ribulose-5-phosphate A	N/A
proABCKO in DE39 C	Ribulose-5-phosphate A	N/A
fhsKO in DE39 A	Ribulose-5-phosphate A	N/A
fhsKO in DE39 B	Ribulose-5-phosphate A	N/A
fhsKO in DE39 C	Ribulose-5-phosphate A	N/A
DE39 A	Sedoheptulose-5-phosphate	549415
DE39 B	Sedoheptulose-5-phosphate	576589
DE39 C	Sedoheptulose-5-phosphate	493373
proABCKO in DE39 A	Sedoheptulose-5-phosphate	273517
proABCKO in DE39 B	Sedoheptulose-5-phosphate	209663
proABCKO in DE39 C	Sedoheptulose-5-phosphate	192991
fhsKO in DE39 A	Sedoheptulose-5-phosphate	96869
fhsKO in DE39 B	Sedoheptulose-5-phosphate	134387
fhsKO in DE39 C	Sedoheptulose-5-phosphate	142661
DE39 A	Sedoheptulose-5-phosphate A	N/A
DE39 B	Sedoheptulose-5-phosphate A	N/A
DE39 C	Sedoheptulose-5-phosphate A	N/A
proABCKO in DE39 A	Sedoheptulose-5-phosphate A	N/A
proABCKO in DE39 B	Sedoheptulose-5-phosphate A	N/A
proABCKO in DE39 C	Sedoheptulose-5-phosphate A	N/A
fhsKO in DE39 A	Sedoheptulose-5-phosphate A	N/A
fhsKO in DE39 B	Sedoheptulose-5-phosphate A	N/A
fhsKO in DE39 C	Sedoheptulose-5-phosphate A	N/A
DE39 A	Succinate	27941
DE39 B	Succinate	28150
DE39 C	Succinate	21172
proABCKO in DE39 A	Succinate	38089
proABCKO in DE39 B	Succinate	40108
proABCKO in DE39 C	Succinate	32802
fhsKO in DE39 A	Succinate	25228
fhsKO in DE39 B	Succinate	31082
fhsKO in DE39 C	Succinate	18817
DE39 A	U-13C-Glucose	N/A
DE39 B	U-13C-Glucose	N/A
DE39 C	U-13C-Glucose	N/A
proABCKO in DE39 A	U-13C-Glucose	N/A
proABCKO in DE39 B	U-13C-Glucose	N/A
proABCKO in DE39 C	U-13C-Glucose	N/A
fhsKO in DE39 A	U-13C-Glucose	N/A
fhsKO in DE39 B	U-13C-Glucose	N/A
fhsKO in DE39 C	U-13C-Glucose	N/A
DE39 A	U-13C-Lactate	N/A
DE39 B	U-13C-Lactate	N/A
DE39 C	U-13C-Lactate	N/A
proABCKO in DE39 A	U-13C-Lactate	N/A
proABCKO in DE39 B	U-13C-Lactate	N/A
proABCKO in DE39 C	U-13C-Lactate	N/A
fhsKO in DE39 A	U-13C-Lactate	N/A
fhsKO in DE39 B	U-13C-Lactate	N/A
fhsKO in DE39 C	U-13C-Lactate	N/A
DE39 A	U-13CPyruvate	N/A
DE39 B	U-13CPyruvate	N/A
DE39 C	U-13CPyruvate	N/A
proABCKO in DE39 A	U-13CPyruvate	N/A
proABCKO in DE39 B	U-13CPyruvate	N/A
proABCKO in DE39 C	U-13CPyruvate	N/A
fhsKO in DE39 A	U-13CPyruvate	N/A
fhsKO in DE39 B	U-13CPyruvate	N/A
fhsKO in DE39 C	U-13CPyruvate	N/A
DE39 A	UDP-Glucose	437025
DE39 B	UDP-Glucose	465473
DE39 C	UDP-Glucose	491296
proABCKO in DE39 A	UDP-Glucose	433028
proABCKO in DE39 B	UDP-Glucose	429087
proABCKO in DE39 C	UDP-Glucose	434368
fhsKO in DE39 A	UDP-Glucose	394733
fhsKO in DE39 B	UDP-Glucose	418236
fhsKO in DE39 C	UDP-Glucose	411553
DE39 A	UDP-Glucose A	N/A
DE39 B	UDP-Glucose A	N/A
DE39 C	UDP-Glucose A	N/A
proABCKO in DE39 A	UDP-Glucose A	N/A
proABCKO in DE39 B	UDP-Glucose A	N/A
proABCKO in DE39 C	UDP-Glucose A	N/A
fhsKO in DE39 A	UDP-Glucose A	N/A
fhsKO in DE39 B	UDP-Glucose A	N/A
fhsKO in DE39 C	UDP-Glucose A	N/A
DE39 A	Warfarin	20588905
DE39 B	Warfarin	20464658
DE39 C	Warfarin	21896654
proABCKO in DE39 A	Warfarin	22519023
proABCKO in DE39 B	Warfarin	20688858
proABCKO in DE39 C	Warfarin	19987826
fhsKO in DE39 A	Warfarin	21748566
fhsKO in DE39 B	Warfarin	20970539
fhsKO in DE39 C	Warfarin	22338671
DE39 A	Xylulose-5-phosphate	75934
DE39 B	Xylulose-5-phosphate	83808
DE39 C	Xylulose-5-phosphate	85239
proABCKO in DE39 A	Xylulose-5-phosphate	115571
proABCKO in DE39 B	Xylulose-5-phosphate	120731
proABCKO in DE39 C	Xylulose-5-phosphate	110441
fhsKO in DE39 A	Xylulose-5-phosphate	85776
fhsKO in DE39 B	Xylulose-5-phosphate	91860
fhsKO in DE39 C	Xylulose-5-phosphate	106206
DE39 A	Xylulose-5-phosphate A	N/A
DE39 B	Xylulose-5-phosphate A	N/A
DE39 C	Xylulose-5-phosphate A	N/A
proABCKO in DE39 A	Xylulose-5-phosphate A	N/A
proABCKO in DE39 B	Xylulose-5-phosphate A	N/A
proABCKO in DE39 C	Xylulose-5-phosphate A	N/A
fhsKO in DE39 A	Xylulose-5-phosphate A	N/A
fhsKO in DE39 B	Xylulose-5-phosphate A	N/A
fhsKO in DE39 C	Xylulose-5-phosphate A	N/A
DE39 A	Adenine	N/A
DE39 B	Adenine	N/A
DE39 C	Adenine	N/A
proABCKO in DE39 A	Adenine	N/A
proABCKO in DE39 B	Adenine	N/A
proABCKO in DE39 C	Adenine	N/A
fhsKO in DE39 A	Adenine	N/A
fhsKO in DE39 B	Adenine	N/A
fhsKO in DE39 C	Adenine	N/A
DE39 A	Adenosine	N/A
DE39 B	Adenosine	N/A
DE39 C	Adenosine	N/A
proABCKO in DE39 A	Adenosine	N/A
proABCKO in DE39 B	Adenosine	N/A
proABCKO in DE39 C	Adenosine	N/A
fhsKO in DE39 A	Adenosine	N/A
fhsKO in DE39 B	Adenosine	N/A
fhsKO in DE39 C	Adenosine	N/A
DE39 A	ADP	287984
DE39 B	ADP	330726
DE39 C	ADP	291829
proABCKO in DE39 A	ADP	344176
proABCKO in DE39 B	ADP	304980
proABCKO in DE39 C	ADP	309141
fhsKO in DE39 A	ADP	361269
fhsKO in DE39 B	ADP	336012
fhsKO in DE39 C	ADP	343931
DE39 A	AMP	94517
DE39 B	AMP	97562
DE39 C	AMP	112555
proABCKO in DE39 A	AMP	155343
proABCKO in DE39 B	AMP	145572
proABCKO in DE39 C	AMP	141451
fhsKO in DE39 A	AMP	157857
fhsKO in DE39 B	AMP	149157
fhsKO in DE39 C	AMP	166216
DE39 A	ATP	4999
DE39 B	ATP	2015
DE39 C	ATP	3087
proABCKO in DE39 A	ATP	1722
proABCKO in DE39 B	ATP	4081
proABCKO in DE39 C	ATP	4581
fhsKO in DE39 A	ATP	5622
fhsKO in DE39 B	ATP	5037
fhsKO in DE39 C	ATP	3873
DE39 A	Carbamoyl-L-aspartate	N/A
DE39 B	Carbamoyl-L-aspartate	N/A
DE39 C	Carbamoyl-L-aspartate	N/A
proABCKO in DE39 A	Carbamoyl-L-aspartate	N/A
proABCKO in DE39 B	Carbamoyl-L-aspartate	N/A
proABCKO in DE39 C	Carbamoyl-L-aspartate	N/A
fhsKO in DE39 A	Carbamoyl-L-aspartate	N/A
fhsKO in DE39 B	Carbamoyl-L-aspartate	N/A
fhsKO in DE39 C	Carbamoyl-L-aspartate	N/A
DE39 A	CDP	27328
DE39 B	CDP	23916
DE39 C	CDP	27067
proABCKO in DE39 A	CDP	23699
proABCKO in DE39 B	CDP	33355
proABCKO in DE39 C	CDP	28274
fhsKO in DE39 A	CDP	19464
fhsKO in DE39 B	CDP	18927
fhsKO in DE39 C	CDP	14837
DE39 A	CMP	37268
DE39 B	CMP	34935
DE39 C	CMP	36684
proABCKO in DE39 A	CMP	32742
proABCKO in DE39 B	CMP	28376
proABCKO in DE39 C	CMP	28611
fhsKO in DE39 A	CMP	28607
fhsKO in DE39 B	CMP	29397
fhsKO in DE39 C	CMP	29564
DE39 A	CTP	2290
DE39 B	CTP	3040
DE39 C	CTP	2457
proABCKO in DE39 A	CTP	2624
proABCKO in DE39 B	CTP	3956
proABCKO in DE39 C	CTP	1916
fhsKO in DE39 A	CTP	1457
fhsKO in DE39 B	CTP	2082
fhsKO in DE39 C	CTP	583
DE39 A	Cytidine	N/A
DE39 B	Cytidine	N/A
DE39 C	Cytidine	N/A
proABCKO in DE39 A	Cytidine	N/A
proABCKO in DE39 B	Cytidine	N/A
proABCKO in DE39 C	Cytidine	N/A
fhsKO in DE39 A	Cytidine	N/A
fhsKO in DE39 B	Cytidine	N/A
fhsKO in DE39 C	Cytidine	N/A
DE39 A	Cytosine	N/A
DE39 B	Cytosine	N/A
DE39 C	Cytosine	N/A
proABCKO in DE39 A	Cytosine	N/A
proABCKO in DE39 B	Cytosine	N/A
proABCKO in DE39 C	Cytosine	N/A
fhsKO in DE39 A	Cytosine	N/A
fhsKO in DE39 B	Cytosine	N/A
fhsKO in DE39 C	Cytosine	N/A
DE39 A	Dihydroorotate	N/A
DE39 B	Dihydroorotate	N/A
DE39 C	Dihydroorotate	N/A
proABCKO in DE39 A	Dihydroorotate	N/A
proABCKO in DE39 B	Dihydroorotate	N/A
proABCKO in DE39 C	Dihydroorotate	N/A
fhsKO in DE39 A	Dihydroorotate	N/A
fhsKO in DE39 B	Dihydroorotate	N/A
fhsKO in DE39 C	Dihydroorotate	N/A
DE39 A	FMN	N/A
DE39 B	FMN	N/A
DE39 C	FMN	N/A
proABCKO in DE39 A	FMN	N/A
proABCKO in DE39 B	FMN	N/A
proABCKO in DE39 C	FMN	N/A
fhsKO in DE39 A	FMN	N/A
fhsKO in DE39 B	FMN	N/A
fhsKO in DE39 C	FMN	N/A
DE39 A	GDP	7245
DE39 B	GDP	5038
DE39 C	GDP	8161
proABCKO in DE39 A	GDP	10285
proABCKO in DE39 B	GDP	12659
proABCKO in DE39 C	GDP	13325
fhsKO in DE39 A	GDP	10181
fhsKO in DE39 B	GDP	7329
fhsKO in DE39 C	GDP	11617
DE39 A	GMP	5947
DE39 B	GMP	4555
DE39 C	GMP	3758
proABCKO in DE39 A	GMP	5955
proABCKO in DE39 B	GMP	5616
proABCKO in DE39 C	GMP	4091
fhsKO in DE39 A	GMP	3265
fhsKO in DE39 B	GMP	5090
fhsKO in DE39 C	GMP	4081
DE39 A	GTP	N/A
DE39 B	GTP	N/A
DE39 C	GTP	N/A
proABCKO in DE39 A	GTP	N/A
proABCKO in DE39 B	GTP	N/A
proABCKO in DE39 C	GTP	N/A
fhsKO in DE39 A	GTP	N/A
fhsKO in DE39 B	GTP	N/A
fhsKO in DE39 C	GTP	N/A
DE39 A	Guanine	N/A
DE39 B	Guanine	N/A
DE39 C	Guanine	N/A
proABCKO in DE39 A	Guanine	N/A
proABCKO in DE39 B	Guanine	N/A
proABCKO in DE39 C	Guanine	N/A
fhsKO in DE39 A	Guanine	N/A
fhsKO in DE39 B	Guanine	N/A
fhsKO in DE39 C	Guanine	N/A
DE39 A	Guanosine	N/A
DE39 B	Guanosine	N/A
DE39 C	Guanosine	N/A
proABCKO in DE39 A	Guanosine	N/A
proABCKO in DE39 B	Guanosine	N/A
proABCKO in DE39 C	Guanosine	N/A
fhsKO in DE39 A	Guanosine	N/A
fhsKO in DE39 B	Guanosine	N/A
fhsKO in DE39 C	Guanosine	N/A
DE39 A	Heavy ATP	N/A
DE39 B	Heavy ATP	N/A
DE39 C	Heavy ATP	N/A
proABCKO in DE39 A	Heavy ATP	N/A
proABCKO in DE39 B	Heavy ATP	N/A
proABCKO in DE39 C	Heavy ATP	N/A
fhsKO in DE39 A	Heavy ATP	N/A
fhsKO in DE39 B	Heavy ATP	N/A
fhsKO in DE39 C	Heavy ATP	N/A
DE39 A	IMP	37977
DE39 B	IMP	34021
DE39 C	IMP	31835
proABCKO in DE39 A	IMP	39226
proABCKO in DE39 B	IMP	49907
proABCKO in DE39 C	IMP	45451
fhsKO in DE39 A	IMP	34022
fhsKO in DE39 B	IMP	45389
fhsKO in DE39 C	IMP	40435
DE39 A	Inosine	N/A
DE39 B	Inosine	N/A
DE39 C	Inosine	N/A
proABCKO in DE39 A	Inosine	N/A
proABCKO in DE39 B	Inosine	N/A
proABCKO in DE39 C	Inosine	N/A
fhsKO in DE39 A	Inosine	N/A
fhsKO in DE39 B	Inosine	N/A
fhsKO in DE39 C	Inosine	N/A
DE39 A	myo-Inositol	71688
DE39 B	myo-Inositol	89292
DE39 C	myo-Inositol	78071
proABCKO in DE39 A	myo-Inositol	125912
proABCKO in DE39 B	myo-Inositol	109945
proABCKO in DE39 C	myo-Inositol	104441
fhsKO in DE39 A	myo-Inositol	84775
fhsKO in DE39 B	myo-Inositol	76197
fhsKO in DE39 C	myo-Inositol	85337
DE39 A	N-acetyl-aspartate	N/A
DE39 B	N-acetyl-aspartate	N/A
DE39 C	N-acetyl-aspartate	N/A
proABCKO in DE39 A	N-acetyl-aspartate	N/A
proABCKO in DE39 B	N-acetyl-aspartate	N/A
proABCKO in DE39 C	N-acetyl-aspartate	N/A
fhsKO in DE39 A	N-acetyl-aspartate	N/A
fhsKO in DE39 B	N-acetyl-aspartate	N/A
fhsKO in DE39 C	N-acetyl-aspartate	N/A
DE39 A	N-acetyl-aspartyl-glutamate	N/A
DE39 B	N-acetyl-aspartyl-glutamate	N/A
DE39 C	N-acetyl-aspartyl-glutamate	N/A
proABCKO in DE39 A	N-acetyl-aspartyl-glutamate	N/A
proABCKO in DE39 B	N-acetyl-aspartyl-glutamate	N/A
proABCKO in DE39 C	N-acetyl-aspartyl-glutamate	N/A
fhsKO in DE39 A	N-acetyl-aspartyl-glutamate	N/A
fhsKO in DE39 B	N-acetyl-aspartyl-glutamate	N/A
fhsKO in DE39 C	N-acetyl-aspartyl-glutamate	N/A
DE39 A	Nicotinate	N/A
DE39 B	Nicotinate	N/A
DE39 C	Nicotinate	N/A
proABCKO in DE39 A	Nicotinate	N/A
proABCKO in DE39 B	Nicotinate	N/A
proABCKO in DE39 C	Nicotinate	N/A
fhsKO in DE39 A	Nicotinate	N/A
fhsKO in DE39 B	Nicotinate	N/A
fhsKO in DE39 C	Nicotinate	N/A
DE39 A	Orotate	N/A
DE39 B	Orotate	N/A
DE39 C	Orotate	N/A
proABCKO in DE39 A	Orotate	N/A
proABCKO in DE39 B	Orotate	N/A
proABCKO in DE39 C	Orotate	N/A
fhsKO in DE39 A	Orotate	N/A
fhsKO in DE39 B	Orotate	N/A
fhsKO in DE39 C	Orotate	N/A
DE39 A	Shikimate	N/A
DE39 B	Shikimate	N/A
DE39 C	Shikimate	N/A
proABCKO in DE39 A	Shikimate	N/A
proABCKO in DE39 B	Shikimate	N/A
proABCKO in DE39 C	Shikimate	N/A
fhsKO in DE39 A	Shikimate	N/A
fhsKO in DE39 B	Shikimate	N/A
fhsKO in DE39 C	Shikimate	N/A
DE39 A	Taurine	N/A
DE39 B	Taurine	N/A
DE39 C	Taurine	N/A
proABCKO in DE39 A	Taurine	N/A
proABCKO in DE39 B	Taurine	N/A
proABCKO in DE39 C	Taurine	N/A
fhsKO in DE39 A	Taurine	N/A
fhsKO in DE39 B	Taurine	N/A
fhsKO in DE39 C	Taurine	N/A
DE39 A	Thymidine	N/A
DE39 B	Thymidine	N/A
DE39 C	Thymidine	N/A
proABCKO in DE39 A	Thymidine	N/A
proABCKO in DE39 B	Thymidine	N/A
proABCKO in DE39 C	Thymidine	N/A
fhsKO in DE39 A	Thymidine	N/A
fhsKO in DE39 B	Thymidine	N/A
fhsKO in DE39 C	Thymidine	N/A
DE39 A	Thymine	N/A
DE39 B	Thymine	N/A
DE39 C	Thymine	N/A
proABCKO in DE39 A	Thymine	N/A
proABCKO in DE39 B	Thymine	N/A
proABCKO in DE39 C	Thymine	N/A
fhsKO in DE39 A	Thymine	N/A
fhsKO in DE39 B	Thymine	N/A
fhsKO in DE39 C	Thymine	N/A
DE39 A	UDP	121993
DE39 B	UDP	137704
DE39 C	UDP	133058
proABCKO in DE39 A	UDP	148905
proABCKO in DE39 B	UDP	128471
proABCKO in DE39 C	UDP	109971
fhsKO in DE39 A	UDP	156777
fhsKO in DE39 B	UDP	136372
fhsKO in DE39 C	UDP	164370
DE39 A	UMP	108837
DE39 B	UMP	120792
DE39 C	UMP	128587
proABCKO in DE39 A	UMP	154527
proABCKO in DE39 B	UMP	167823
proABCKO in DE39 C	UMP	145743
fhsKO in DE39 A	UMP	142620
fhsKO in DE39 B	UMP	157688
fhsKO in DE39 C	UMP	133374
DE39 A	Uracil	N/A
DE39 B	Uracil	N/A
DE39 C	Uracil	N/A
proABCKO in DE39 A	Uracil	N/A
proABCKO in DE39 B	Uracil	N/A
proABCKO in DE39 C	Uracil	N/A
fhsKO in DE39 A	Uracil	N/A
fhsKO in DE39 B	Uracil	N/A
fhsKO in DE39 C	Uracil	N/A
DE39 A	Uridine	N/A
DE39 B	Uridine	N/A
DE39 C	Uridine	N/A
proABCKO in DE39 A	Uridine	N/A
proABCKO in DE39 B	Uridine	N/A
proABCKO in DE39 C	Uridine	N/A
fhsKO in DE39 A	Uridine	N/A
fhsKO in DE39 B	Uridine	N/A
fhsKO in DE39 C	Uridine	N/A
DE39 A	UTP	14949
DE39 B	UTP	14877
DE39 C	UTP	14260
proABCKO in DE39 A	UTP	6621
proABCKO in DE39 B	UTP	9494
proABCKO in DE39 C	UTP	4914
fhsKO in DE39 A	UTP	7934
fhsKO in DE39 B	UTP	7953
fhsKO in DE39 C	UTP	9453
DE39 A	Warfarin	15714755
DE39 B	Warfarin	20177237
DE39 C	Warfarin	19161043
proABCKO in DE39 A	Warfarin	18209429
proABCKO in DE39 B	Warfarin	19587330
proABCKO in DE39 C	Warfarin	18034545
fhsKO in DE39 A	Warfarin	19232128
fhsKO in DE39 B	Warfarin	16872885
fhsKO in DE39 C	Warfarin	18027918
DE39 A	Xanthine	N/A
DE39 B	Xanthine	N/A
DE39 C	Xanthine	N/A
proABCKO in DE39 A	Xanthine	N/A
proABCKO in DE39 B	Xanthine	N/A
proABCKO in DE39 C	Xanthine	N/A
fhsKO in DE39 A	Xanthine	N/A
fhsKO in DE39 B	Xanthine	N/A
fhsKO in DE39 C	Xanthine	N/A
